# Supplementary material for: Comprehensive Pan-Cancer Analysis and the Regulatory Mechanism of ASF1B, a Gene Associated With Thyroid Cancer Prognosis in the Tumor Micro-Environment
Source: Front Oncol. 2021 Aug 20;11:711756. doi: 10.3389/fonc.2021.711756 (PMC8417739; doi:10.3389/fonc.2021.711756)
Supplement: Supplementary Table 1 — List of datasets. [file Table_1.xlsx]

## Sheet: mRNA 表达
Samples	Cancer type	Group
TCGA.OR.A5J1.01	ACC	Tumor
TCGA.OR.A5J2.01	ACC	Tumor
TCGA.OR.A5J3.01	ACC	Tumor
TCGA.OR.A5J5.01	ACC	Tumor
TCGA.OR.A5J6.01	ACC	Tumor
TCGA.OR.A5J7.01	ACC	Tumor
TCGA.OR.A5J8.01	ACC	Tumor
TCGA.OR.A5J9.01	ACC	Tumor
TCGA.OR.A5JA.01	ACC	Tumor
TCGA.OR.A5JB.01	ACC	Tumor
TCGA.OR.A5JC.01	ACC	Tumor
TCGA.OR.A5JD.01	ACC	Tumor
TCGA.OR.A5JE.01	ACC	Tumor
TCGA.OR.A5JF.01	ACC	Tumor
TCGA.OR.A5JG.01	ACC	Tumor
TCGA.OR.A5JI.01	ACC	Tumor
TCGA.OR.A5JJ.01	ACC	Tumor
TCGA.OR.A5JK.01	ACC	Tumor
TCGA.OR.A5JL.01	ACC	Tumor
TCGA.OR.A5JM.01	ACC	Tumor
TCGA.OR.A5JO.01	ACC	Tumor
TCGA.OR.A5JP.01	ACC	Tumor
TCGA.OR.A5JQ.01	ACC	Tumor
TCGA.OR.A5JR.01	ACC	Tumor
TCGA.OR.A5JS.01	ACC	Tumor
TCGA.OR.A5JT.01	ACC	Tumor
TCGA.OR.A5JV.01	ACC	Tumor
TCGA.OR.A5JW.01	ACC	Tumor
TCGA.OR.A5JX.01	ACC	Tumor
TCGA.OR.A5JY.01	ACC	Tumor
TCGA.OR.A5JZ.01	ACC	Tumor
TCGA.OR.A5K0.01	ACC	Tumor
TCGA.OR.A5K1.01	ACC	Tumor
TCGA.OR.A5K2.01	ACC	Tumor
TCGA.OR.A5K3.01	ACC	Tumor
TCGA.OR.A5K4.01	ACC	Tumor
TCGA.OR.A5K5.01	ACC	Tumor
TCGA.OR.A5K6.01	ACC	Tumor
TCGA.OR.A5K8.01	ACC	Tumor
TCGA.OR.A5K9.01	ACC	Tumor
TCGA.OR.A5KO.01	ACC	Tumor
TCGA.OR.A5KT.01	ACC	Tumor
TCGA.OR.A5KU.01	ACC	Tumor
TCGA.OR.A5KV.01	ACC	Tumor
TCGA.OR.A5KW.01	ACC	Tumor
TCGA.OR.A5KX.01	ACC	Tumor
TCGA.OR.A5KY.01	ACC	Tumor
TCGA.OR.A5KZ.01	ACC	Tumor
TCGA.OR.A5L3.01	ACC	Tumor
TCGA.OR.A5L4.01	ACC	Tumor
TCGA.OR.A5L5.01	ACC	Tumor
TCGA.OR.A5L6.01	ACC	Tumor
TCGA.OR.A5L8.01	ACC	Tumor
TCGA.OR.A5L9.01	ACC	Tumor
TCGA.OR.A5LA.01	ACC	Tumor
TCGA.OR.A5LB.01	ACC	Tumor
TCGA.OR.A5LC.01	ACC	Tumor
TCGA.OR.A5LD.01	ACC	Tumor
TCGA.OR.A5LE.01	ACC	Tumor
TCGA.OR.A5LG.01	ACC	Tumor
TCGA.OR.A5LH.01	ACC	Tumor
TCGA.OR.A5LJ.01	ACC	Tumor
TCGA.OR.A5LK.01	ACC	Tumor
TCGA.OR.A5LL.01	ACC	Tumor
TCGA.OR.A5LM.01	ACC	Tumor
TCGA.OR.A5LN.01	ACC	Tumor
TCGA.OR.A5LO.01	ACC	Tumor
TCGA.OR.A5LP.01	ACC	Tumor
TCGA.OR.A5LR.01	ACC	Tumor
TCGA.OR.A5LS.01	ACC	Tumor
TCGA.OR.A5LT.01	ACC	Tumor
TCGA.OU.A5PI.01	ACC	Tumor
TCGA.P6.A5OF.01	ACC	Tumor
TCGA.P6.A5OG.01	ACC	Tumor
TCGA.PA.A5YG.01	ACC	Tumor
TCGA.PK.A5H8.01	ACC	Tumor
TCGA.PK.A5H9.01	ACC	Tumor
TCGA.PK.A5HA.01	ACC	Tumor
TCGA.PK.A5HB.01	ACC	Tumor
GTEX.111CU.0126.SM.5GZWZ	ACC	Normal
GTEX.111YS.0126.SM.5987T	ACC	Normal
GTEX.1122O.0326.SM.5H124	ACC	Normal
GTEX.117YX.0126.SM.5EGH5	ACC	Normal
GTEX.11DXX.0126.SM.5EGH7	ACC	Normal
GTEX.11DXY.1626.SM.5H12L	ACC	Normal
GTEX.11DXZ.0226.SM.5EGGZ	ACC	Normal
GTEX.11EM3.0326.SM.5A5KJ	ACC	Normal
GTEX.11EMC.0526.SM.5EGJN	ACC	Normal
GTEX.11EQ9.0126.SM.5986I	ACC	Normal
GTEX.11GSP.0326.SM.5A5KW	ACC	Normal
GTEX.11I78.1826.SM.5A5M4	ACC	Normal
GTEX.11NSD.0226.SM.5A5LR	ACC	Normal
GTEX.11P7K.0126.SM.5986E	ACC	Normal
GTEX.11TT1.0126.SM.5LUAA	ACC	Normal
GTEX.11XUK.0126.SM.5CVLK	ACC	Normal
GTEX.1211K.0126.SM.59HJE	ACC	Normal
GTEX.12696.0626.SM.5EGGD	ACC	Normal
GTEX.12BJ1.0526.SM.5FQUD	ACC	Normal
GTEX.12WSD.2126.SM.5LZWK	ACC	Normal
GTEX.12WSG.0726.SM.5EGIG	ACC	Normal
GTEX.12WSJ.0126.SM.5GCOM	ACC	Normal
GTEX.12WSK.0326.SM.5GCOJ	ACC	Normal
GTEX.12WSL.0326.SM.5CVMK	ACC	Normal
GTEX.12WSN.0926.SM.5GCN1	ACC	Normal
GTEX.12ZZZ.0926.SM.5N9EQ	ACC	Normal
GTEX.13111.0326.SM.5DUXF	ACC	Normal
GTEX.131XF.0126.SM.5DUVF	ACC	Normal
GTEX.131XG.1326.SM.5DUX4	ACC	Normal
GTEX.131YS.2026.SM.5P9J8	ACC	Normal
GTEX.132AR.1726.SM.5EGHQ	ACC	Normal
GTEX.132NY.2226.SM.5J2LZ	ACC	Normal
GTEX.132QS.0126.SM.5IFH9	ACC	Normal
GTEX.1339X.0826.SM.5J2O6	ACC	Normal
GTEX.1399R.0326.SM.5KM1X	ACC	Normal
GTEX.1399S.0426.SM.5IFG5	ACC	Normal
GTEX.1399U.0226.SM.5P9J2	ACC	Normal
GTEX.139YR.0126.SM.5IJEY	ACC	Normal
GTEX.13CF3.0126.SM.5IFFM	ACC	Normal
GTEX.13D11.0426.SM.5LZYA	ACC	Normal
GTEX.13FH7.0226.SM.5IFGG	ACC	Normal
GTEX.13FTW.0126.SM.5IJED	ACC	Normal
GTEX.13N11.0826.SM.5IJFP	ACC	Normal
GTEX.13O1R.2326.SM.5IJF9	ACC	Normal
GTEX.13O21.0126.SM.5IJE8	ACC	Normal
GTEX.13O3O.1626.SM.5KM1O	ACC	Normal
GTEX.13O61.0126.SM.5KM4P	ACC	Normal
GTEX.13OVI.1226.SM.5J2ME	ACC	Normal
GTEX.13OW6.1726.SM.5IJGI	ACC	Normal
GTEX.13OW7.2726.SM.5L3HN	ACC	Normal
GTEX.13PL7.1026.SM.5MR5C	ACC	Normal
GTEX.13PVR.0226.SM.5RQJI	ACC	Normal
GTEX.13QBU.0526.SM.5IJFE	ACC	Normal
GTEX.13W3W.1326.SM.5LU4T	ACC	Normal
GTEX.144GL.1826.SM.79OMB	ACC	Normal
GTEX.145LT.0126.SM.5S2QJ	ACC	Normal
GTEX.145MN.0226.SM.5QGPY	ACC	Normal
GTEX.146FR.1526.SM.5SIB8	ACC	Normal
GTEX.14753.1726.SM.5NQ9X	ACC	Normal
GTEX.147F4.2526.SM.5NQBB	ACC	Normal
GTEX.14A5H.2126.SM.7IGNV	ACC	Normal
GTEX.14A5I.2126.SM.5NQA8	ACC	Normal
GTEX.14BMU.0126.SM.5S2Q9	ACC	Normal
GTEX.14C38.1726.SM.5RQJC	ACC	Normal
GTEX.14DAQ.1826.SM.5S2VV	ACC	Normal
GTEX.14DAR.1726.SM.664MZ	ACC	Normal
GTEX.14E1K.0626.SM.5S2PG	ACC	Normal
GTEX.14E6E.0126.SM.73KXH	ACC	Normal
GTEX.14H4A.0226.SM.5SI6Q	ACC	Normal
GTEX.14JG6.0126.SM.68726	ACC	Normal
GTEX.14PJ4.0426.SM.6871F	ACC	Normal
GTEX.14PJ6.0126.SM.686Z5	ACC	Normal
GTEX.14PJM.2226.SM.6AJAT	ACC	Normal
GTEX.14PK6.0126.SM.664O1	ACC	Normal
GTEX.14PKV.0726.SM.686ZF	ACC	Normal
GTEX.14PN3.1426.SM.686Z8	ACC	Normal
GTEX.14XAO.0326.SM.6ETZN	ACC	Normal
GTEX.15CHR.0626.SM.7938V	ACC	Normal
GTEX.15DYW.2126.SM.6M47B	ACC	Normal
GTEX.15ER7.1126.SM.6M47F	ACC	Normal
GTEX.15EU6.0326.SM.6M48I	ACC	Normal
GTEX.15SHU.1926.SM.7KUMO	ACC	Normal
GTEX.16AAH.0226.SM.793A8	ACC	Normal
GTEX.16MT8.1626.SM.7EWDW	ACC	Normal
GTEX.16NGA.0126.SM.72D6U	ACC	Normal
GTEX.17HGU.0126.SM.7DHLV	ACC	Normal
GTEX.17HHE.0226.SM.79399	ACC	Normal
GTEX.17HHY.2226.SM.7KFS4	ACC	Normal
GTEX.17KNJ.0326.SM.7KFS5	ACC	Normal
GTEX.18A6Q.1826.SM.72D6I	ACC	Normal
GTEX.18A7A.1826.SM.7KFTU	ACC	Normal
GTEX.18D9B.1926.SM.7KFSV	ACC	Normal
GTEX.1A32A.2126.SM.718AZ	ACC	Normal
GTEX.1A3MV.0226.SM.731FS	ACC	Normal
GTEX.1A3MW.2126.SM.731DO	ACC	Normal
GTEX.1A8FM.1926.SM.7MXTX	ACC	Normal
GTEX.1AMFI.0626.SM.731DR	ACC	Normal
GTEX.1AX8Z.2426.SM.72D7D	ACC	Normal
GTEX.1AX9J.0626.SM.72D7L	ACC	Normal
GTEX.1AX9K.0126.SM.7PC1B	ACC	Normal
GTEX.1B8KE.0926.SM.7189I	ACC	Normal
GTEX.1B8KZ.0126.SM.7DHM5	ACC	Normal
GTEX.1B8L1.1326.SM.7MKG6	ACC	Normal
GTEX.1B996.2026.SM.7MKG7	ACC	Normal
GTEX.1BAJH.2626.SM.7EPG6	ACC	Normal
GTEX.1C475.0126.SM.731DC	ACC	Normal
GTEX.1CAMR.0126.SM.79391	ACC	Normal
GTEX.1CAMS.0226.SM.79397	ACC	Normal
GTEX.1CB4F.0126.SM.9JGGZ	ACC	Normal
GTEX.1EH9U.1726.SM.7P8QK	ACC	Normal
GTEX.1EKGG.2126.SM.7MKFT	ACC	Normal
GTEX.1F5PK.0826.SM.7MXVI	ACC	Normal
GTEX.1F5PL.2326.SM.7MKFC	ACC	Normal
GTEX.1F75A.2026.SM.9KNTR	ACC	Normal
GTEX.1F75I.0126.SM.9WPPW	ACC	Normal
GTEX.1F88F.1526.SM.9JGG1	ACC	Normal
GTEX.1GF9V.2026.SM.9JGHS	ACC	Normal
GTEX.1GL5R.1026.SM.7P8U1	ACC	Normal
GTEX.1GMR3.0926.SM.9WPP9	ACC	Normal
GTEX.1GN1V.1626.SM.7PBZF	ACC	Normal
GTEX.1GN73.1526.SM.9WPP1	ACC	Normal
GTEX.1H11D.2426.SM.9JGGN	ACC	Normal
GTEX.1H1E6.1026.SM.9JGFZ	ACC	Normal
GTEX.1H3VY.1826.SM.9JGI4	ACC	Normal
GTEX.1HBPI.1926.SM.CE6RT	ACC	Normal
GTEX.1HC8U.0226.SM.9WG7Q	ACC	Normal
GTEX.1HCU6.1826.SM.C1YRN	ACC	Normal
GTEX.1HKZK.0126.SM.B2LWF	ACC	Normal
GTEX.1I1GP.1826.SM.C1YS1	ACC	Normal
GTEX.1I1GQ.2026.SM.ARU7F	ACC	Normal
GTEX.1I1GT.0126.SM.B2LWM	ACC	Normal
GTEX.1I1GU.0226.SM.AHZ2J	ACC	Normal
GTEX.1I1GV.1826.SM.CNNR8	ACC	Normal
GTEX.1ICG6.0226.SM.AHZ2P	ACC	Normal
GTEX.1IDJH.1726.SM.A96T3	ACC	Normal
GTEX.1IDJU.0126.SM.CNNR2	ACC	Normal
GTEX.1J8EW.1826.SM.C1YQW	ACC	Normal
GTEX.1J8Q3.0326.SM.CE6TD	ACC	Normal
GTEX.1JKYN.0126.SM.AHZ4C	ACC	Normal
GTEX.1JMLX.1126.SM.CXZJN	ACC	Normal
GTEX.1K2DA.0226.SM.CGQGW	ACC	Normal
GTEX.1K2DU.0826.SM.DHXKA	ACC	Normal
GTEX.1KANB.2626.SM.EV7BF	ACC	Normal
GTEX.1KD4Q.1826.SM.DIPFV	ACC	Normal
GTEX.1KWVE.0726.SM.D4P3O	ACC	Normal
GTEX.1KXAM.0326.SM.EV7AQ	ACC	Normal
GTEX.1LG7Z.0426.SM.D4P47	ACC	Normal
GTEX.1LGRB.0326.SM.CNPQC	ACC	Normal
GTEX.1LNCM.0826.SM.DHXL6	ACC	Normal
GTEX.1LVAN.0826.SM.CNNPG	ACC	Normal
GTEX.1M5QR.1726.SM.EV7AU	ACC	Normal
GTEX.1NUQO.0626.SM.E6CQT	ACC	Normal
GTEX.1PIIG.1426.SM.EXOIS	ACC	Normal
GTEX.1PPH8.0826.SM.DTX9T	ACC	Normal
GTEX.1PWST.2126.SM.DPRZ5	ACC	Normal
GTEX.1QMI2.1926.SM.EAZ4B	ACC	Normal
GTEX.1QP29.0326.SM.E6CQ4	ACC	Normal
GTEX.1QP2A.2626.SM.EAZ3L	ACC	Normal
GTEX.1QPFJ.2526.SM.EXOJX	ACC	Normal
GTEX.1R7EV.1726.SM.E6CR8	ACC	Normal
GTEX.1RAZQ.0226.SM.EV7BK	ACC	Normal
GTEX.1RQEC.1926.SM.DTX7M	ACC	Normal
GTEX.1S82P.1126.SM.EV79M	ACC	Normal
GTEX.NFK9.1726.SM.3TW8P	ACC	Normal
GTEX.O5YT.1326.SM.3MJGR	ACC	Normal
GTEX.O5YV.1126.SM.3LK73	ACC	Normal
GTEX.OHPK.1326.SM.3MJGN	ACC	Normal
GTEX.OHPL.1326.SM.3MJGG	ACC	Normal
GTEX.OIZF.1326.SM.3MJGU	ACC	Normal
GTEX.OIZH.1326.SM.3NB1H	ACC	Normal
GTEX.OOBK.3125.SM.3LK5R	ACC	Normal
GTEX.OXRK.0126.SM.3NB1E	ACC	Normal
GTEX.P4QS.1326.SM.3NMCD	ACC	Normal
GTEX.P4QT.1326.SM.3NMD3	ACC	Normal
GTEX.PLZ5.0326.SM.3P614	ACC	Normal
GTEX.PLZ6.0226.SM.3P61I	ACC	Normal
GTEX.PW2O.0226.SM.48TC7	ACC	Normal
GTEX.PWCY.0226.SM.48TD8	ACC	Normal
GTEX.PX3G.1326.SM.48U18	ACC	Normal
GTEX.Q2AH.0126.SM.48U2B	ACC	Normal
GTEX.Q2AI.0226.SM.48U1D	ACC	Normal
GTEX.Q734.0126.SM.48U1E	ACC	Normal
GTEX.QCQG.0126.SM.48U27	ACC	Normal
GTEX.QDVJ.1126.SM.48U1U	ACC	Normal
GTEX.QDVN.0426.SM.48TZ6	ACC	Normal
GTEX.QEG5.1826.SM.CE6QW	ACC	Normal
GTEX.QLQ7.0126.SM.CL55R	ACC	Normal
GTEX.QLQW.0226.SM.447BJ	ACC	Normal
GTEX.QMRM.0126.SM.CJI1R	ACC	Normal
GTEX.QXCU.1326.SM.48FE2	ACC	Normal
GTEX.R53T.0226.SM.48FEH	ACC	Normal
GTEX.R55C.0226.SM.48FEO	ACC	Normal
GTEX.R55E.1826.SM.EXOHD	ACC	Normal
GTEX.R55G.0126.SM.48FDS	ACC	Normal
GTEX.REY6.1726.SM.48FDL	ACC	Normal
GTEX.RM2N.0126.SM.48FDD	ACC	Normal
GTEX.RNOR.1626.SM.EZ6MM	ACC	Normal
GTEX.RUSQ.0226.SM.47JWT	ACC	Normal
GTEX.RWSA.1726.SM.47JX7	ACC	Normal
GTEX.S32W.0126.SM.4AD61	ACC	Normal
GTEX.S33H.1326.SM.4AD6A	ACC	Normal
GTEX.S341.0126.SM.4AD64	ACC	Normal
GTEX.S3XE.0126.SM.4AD4R	ACC	Normal
GTEX.S4Q7.0226.SM.4AD5O	ACC	Normal
GTEX.S4Z8.0126.SM.4GICC	ACC	Normal
GTEX.SUCS.0526.SM.4DM56	ACC	Normal
GTEX.T6MO.0126.SM.4DM6X	ACC	Normal
GTEX.TKQ2.0226.SM.4DM6V	ACC	Normal
GTEX.TMMY.0126.SM.4DXTP	ACC	Normal
GTEX.U3ZM.0226.SM.4DXTA	ACC	Normal
GTEX.U3ZN.0826.SM.4DXSZ	ACC	Normal
GTEX.U4B1.0126.SM.4DXSN	ACC	Normal
GTEX.UJMC.0226.SM.4IHLH	ACC	Normal
GTEX.V1D1.0226.SM.4JBHG	ACC	Normal
GTEX.V955.0126.SM.4JBH5	ACC	Normal
GTEX.VJYA.0526.SM.4KL1R	ACC	Normal
GTEX.VUSG.1526.SM.4KKZH	ACC	Normal
GTEX.W5WG.1126.SM.4LMK4	ACC	Normal
GTEX.WFG8.0126.SM.4LVMH	ACC	Normal
GTEX.WHPG.1526.SM.4M1ZK	ACC	Normal
GTEX.WQUQ.0126.SM.4OOSS	ACC	Normal
GTEX.WY7C.0326.SM.4OND5	ACC	Normal
GTEX.WYVS.0226.SM.4ONDK	ACC	Normal
GTEX.X4EO.1726.SM.4QARN	ACC	Normal
GTEX.X4LF.0126.SM.4QAS7	ACC	Normal
GTEX.XMK1.0226.SM.4B65D	ACC	Normal
GTEX.XQ3S.1726.SM.4BOOD	ACC	Normal
GTEX.XUZC.0226.SM.4BOO7	ACC	Normal
GTEX.XV7Q.0226.SM.4BRVL	ACC	Normal
GTEX.XYKS.0926.SM.4BRVG	ACC	Normal
GTEX.Y114.0526.SM.4TT8V	ACC	Normal
GTEX.Y3IK.0226.SM.51MRJ	ACC	Normal
GTEX.Y5LM.0126.SM.4VBRL	ACC	Normal
GTEX.Y5V5.1326.SM.4V6G9	ACC	Normal
GTEX.Y5V6.1926.SM.5IFIL	ACC	Normal
GTEX.Y9LG.0126.SM.5Q59W	ACC	Normal
GTEX.YB5E.0226.SM.5IFHI	ACC	Normal
GTEX.YF7O.0126.SM.5IFIR	ACC	Normal
GTEX.YFCO.0126.SM.4W1YT	ACC	Normal
GTEX.ZA64.0226.SM.5HL9C	ACC	Normal
GTEX.ZDTT.0126.SM.4WKHA	ACC	Normal
GTEX.ZEX8.0626.SM.DO118	ACC	Normal
GTEX.ZF2S.0126.SM.4WKFO	ACC	Normal
GTEX.ZLFU.0826.SM.4WWBP	ACC	Normal
GTEX.ZLV1.0226.SM.4WWC1	ACC	Normal
GTEX.ZLWG.0126.SM.4WWC5	ACC	Normal
GTEX.ZP4G.0126.SM.4YCE3	ACC	Normal
GTEX.ZPCL.0826.SM.DNZZ7	ACC	Normal
GTEX.ZT9W.0126.SM.4YCFD	ACC	Normal
GTEX.ZT9X.0126.SM.4YCFC	ACC	Normal
GTEX.ZTSS.0326.SM.5987M	ACC	Normal
GTEX.ZUA1.1926.SM.5E45E	ACC	Normal
GTEX.ZVP2.0126.SM.5NQ7D	ACC	Normal
GTEX.ZVT2.0826.SM.5GIEO	ACC	Normal
GTEX.ZY6K.0126.SM.5SIAM	ACC	Normal
GTEX.ZYFG.0926.SM.5BC5U	ACC	Normal
GTEX.ZYVF.1626.SM.5N9EH	ACC	Normal
GTEX.ZZPU.1226.SM.5N9CK	ACC	Normal
TCGA.2F.A9KO.01	BLCA	Tumor
TCGA.2F.A9KP.01	BLCA	Tumor
TCGA.2F.A9KQ.01	BLCA	Tumor
TCGA.2F.A9KR.01	BLCA	Tumor
TCGA.2F.A9KT.01	BLCA	Tumor
TCGA.2F.A9KW.01	BLCA	Tumor
TCGA.4Z.AA7M.01	BLCA	Tumor
TCGA.4Z.AA7N.01	BLCA	Tumor
TCGA.4Z.AA7O.01	BLCA	Tumor
TCGA.4Z.AA7Q.01	BLCA	Tumor
TCGA.4Z.AA7R.01	BLCA	Tumor
TCGA.4Z.AA7S.01	BLCA	Tumor
TCGA.4Z.AA7W.01	BLCA	Tumor
TCGA.4Z.AA7Y.01	BLCA	Tumor
TCGA.4Z.AA80.01	BLCA	Tumor
TCGA.4Z.AA81.01	BLCA	Tumor
TCGA.4Z.AA82.01	BLCA	Tumor
TCGA.4Z.AA83.01	BLCA	Tumor
TCGA.4Z.AA84.01	BLCA	Tumor
TCGA.4Z.AA86.01	BLCA	Tumor
TCGA.4Z.AA87.01	BLCA	Tumor
TCGA.4Z.AA89.01	BLCA	Tumor
TCGA.5N.A9KI.01	BLCA	Tumor
TCGA.5N.A9KM.01	BLCA	Tumor
TCGA.BL.A0C8.01	BLCA	Tumor
TCGA.BL.A13I.01	BLCA	Tumor
TCGA.BL.A13J.01	BLCA	Tumor
TCGA.BL.A3JM.01	BLCA	Tumor
TCGA.BL.A5ZZ.01	BLCA	Tumor
TCGA.BT.A0S7.01	BLCA	Tumor
TCGA.BT.A0YX.01	BLCA	Tumor
TCGA.BT.A20J.01	BLCA	Tumor
TCGA.BT.A20N.01	BLCA	Tumor
TCGA.BT.A20O.01	BLCA	Tumor
TCGA.BT.A20P.01	BLCA	Tumor
TCGA.BT.A20Q.01	BLCA	Tumor
TCGA.BT.A20R.01	BLCA	Tumor
TCGA.BT.A20T.01	BLCA	Tumor
TCGA.BT.A20U.01	BLCA	Tumor
TCGA.BT.A20V.01	BLCA	Tumor
TCGA.BT.A20W.01	BLCA	Tumor
TCGA.BT.A20X.01	BLCA	Tumor
TCGA.BT.A2LA.01	BLCA	Tumor
TCGA.BT.A2LB.01	BLCA	Tumor
TCGA.BT.A2LD.01	BLCA	Tumor
TCGA.BT.A3PH.01	BLCA	Tumor
TCGA.BT.A3PJ.01	BLCA	Tumor
TCGA.BT.A3PK.01	BLCA	Tumor
TCGA.BT.A42C.01	BLCA	Tumor
TCGA.BT.A42E.01	BLCA	Tumor
TCGA.BT.A42F.01	BLCA	Tumor
TCGA.C4.A0EZ.01	BLCA	Tumor
TCGA.C4.A0F0.01	BLCA	Tumor
TCGA.C4.A0F1.01	BLCA	Tumor
TCGA.C4.A0F6.01	BLCA	Tumor
TCGA.C4.A0F7.01	BLCA	Tumor
TCGA.CF.A1HR.01	BLCA	Tumor
TCGA.CF.A1HS.01	BLCA	Tumor
TCGA.CF.A27C.01	BLCA	Tumor
TCGA.CF.A3MF.01	BLCA	Tumor
TCGA.CF.A3MG.01	BLCA	Tumor
TCGA.CF.A3MH.01	BLCA	Tumor
TCGA.CF.A3MI.01	BLCA	Tumor
TCGA.CF.A47S.01	BLCA	Tumor
TCGA.CF.A47T.01	BLCA	Tumor
TCGA.CF.A47V.01	BLCA	Tumor
TCGA.CF.A47W.01	BLCA	Tumor
TCGA.CF.A47X.01	BLCA	Tumor
TCGA.CF.A47Y.01	BLCA	Tumor
TCGA.CF.A5U8.01	BLCA	Tumor
TCGA.CF.A5UA.01	BLCA	Tumor
TCGA.CF.A7I0.01	BLCA	Tumor
TCGA.CF.A8HX.01	BLCA	Tumor
TCGA.CF.A8HY.01	BLCA	Tumor
TCGA.CF.A9FF.01	BLCA	Tumor
TCGA.CF.A9FH.01	BLCA	Tumor
TCGA.CF.A9FL.01	BLCA	Tumor
TCGA.CF.A9FM.01	BLCA	Tumor
TCGA.CU.A0YN.01	BLCA	Tumor
TCGA.CU.A0YO.01	BLCA	Tumor
TCGA.CU.A0YR.01	BLCA	Tumor
TCGA.CU.A3KJ.01	BLCA	Tumor
TCGA.CU.A3QU.01	BLCA	Tumor
TCGA.CU.A3YL.01	BLCA	Tumor
TCGA.CU.A5W6.01	BLCA	Tumor
TCGA.CU.A72E.01	BLCA	Tumor
TCGA.DK.A1A3.01	BLCA	Tumor
TCGA.DK.A1A5.01	BLCA	Tumor
TCGA.DK.A1A6.01	BLCA	Tumor
TCGA.DK.A1A7.01	BLCA	Tumor
TCGA.DK.A1AA.01	BLCA	Tumor
TCGA.DK.A1AB.01	BLCA	Tumor
TCGA.DK.A1AC.01	BLCA	Tumor
TCGA.DK.A1AD.01	BLCA	Tumor
TCGA.DK.A1AE.01	BLCA	Tumor
TCGA.DK.A1AF.01	BLCA	Tumor
TCGA.DK.A1AG.01	BLCA	Tumor
TCGA.DK.A2HX.01	BLCA	Tumor
TCGA.DK.A2I1.01	BLCA	Tumor
TCGA.DK.A2I2.01	BLCA	Tumor
TCGA.DK.A2I4.01	BLCA	Tumor
TCGA.DK.A2I6.01	BLCA	Tumor
TCGA.DK.A3IK.01	BLCA	Tumor
TCGA.DK.A3IL.01	BLCA	Tumor
TCGA.DK.A3IM.01	BLCA	Tumor
TCGA.DK.A3IN.01	BLCA	Tumor
TCGA.DK.A3IQ.01	BLCA	Tumor
TCGA.DK.A3IS.01	BLCA	Tumor
TCGA.DK.A3IT.01	BLCA	Tumor
TCGA.DK.A3IU.01	BLCA	Tumor
TCGA.DK.A3IV.01	BLCA	Tumor
TCGA.DK.A3WW.01	BLCA	Tumor
TCGA.DK.A3WX.01	BLCA	Tumor
TCGA.DK.A3WY.01	BLCA	Tumor
TCGA.DK.A3X1.01	BLCA	Tumor
TCGA.DK.A3X2.01	BLCA	Tumor
TCGA.DK.A6AV.01	BLCA	Tumor
TCGA.DK.A6AW.01	BLCA	Tumor
TCGA.DK.A6B0.01	BLCA	Tumor
TCGA.DK.A6B1.01	BLCA	Tumor
TCGA.DK.A6B2.01	BLCA	Tumor
TCGA.DK.A6B5.01	BLCA	Tumor
TCGA.DK.A6B6.01	BLCA	Tumor
TCGA.DK.AA6L.01	BLCA	Tumor
TCGA.DK.AA6M.01	BLCA	Tumor
TCGA.DK.AA6P.01	BLCA	Tumor
TCGA.DK.AA6Q.01	BLCA	Tumor
TCGA.DK.AA6R.01	BLCA	Tumor
TCGA.DK.AA6S.01	BLCA	Tumor
TCGA.DK.AA6T.01	BLCA	Tumor
TCGA.DK.AA6U.01	BLCA	Tumor
TCGA.DK.AA6W.01	BLCA	Tumor
TCGA.DK.AA6X.01	BLCA	Tumor
TCGA.DK.AA71.01	BLCA	Tumor
TCGA.DK.AA74.01	BLCA	Tumor
TCGA.DK.AA75.01	BLCA	Tumor
TCGA.DK.AA76.01	BLCA	Tumor
TCGA.DK.AA77.01	BLCA	Tumor
TCGA.E5.A2PC.01	BLCA	Tumor
TCGA.E5.A4TZ.01	BLCA	Tumor
TCGA.E5.A4U1.01	BLCA	Tumor
TCGA.E7.A3X6.01	BLCA	Tumor
TCGA.E7.A3Y1.01	BLCA	Tumor
TCGA.E7.A4IJ.01	BLCA	Tumor
TCGA.E7.A4XJ.01	BLCA	Tumor
TCGA.E7.A519.01	BLCA	Tumor
TCGA.E7.A541.01	BLCA	Tumor
TCGA.E7.A5KE.01	BLCA	Tumor
TCGA.E7.A5KF.01	BLCA	Tumor
TCGA.E7.A677.01	BLCA	Tumor
TCGA.E7.A678.01	BLCA	Tumor
TCGA.E7.A6MD.01	BLCA	Tumor
TCGA.E7.A6ME.01	BLCA	Tumor
TCGA.E7.A6MF.01	BLCA	Tumor
TCGA.E7.A7DU.01	BLCA	Tumor
TCGA.E7.A7DV.01	BLCA	Tumor
TCGA.E7.A7PW.01	BLCA	Tumor
TCGA.E7.A7XN.01	BLCA	Tumor
TCGA.E7.A85H.01	BLCA	Tumor
TCGA.E7.A8O7.01	BLCA	Tumor
TCGA.E7.A8O8.01	BLCA	Tumor
TCGA.E7.A97P.01	BLCA	Tumor
TCGA.E7.A97Q.01	BLCA	Tumor
TCGA.FD.A3B3.01	BLCA	Tumor
TCGA.FD.A3B4.01	BLCA	Tumor
TCGA.FD.A3B5.01	BLCA	Tumor
TCGA.FD.A3B6.01	BLCA	Tumor
TCGA.FD.A3B7.01	BLCA	Tumor
TCGA.FD.A3B8.01	BLCA	Tumor
TCGA.FD.A3N5.01	BLCA	Tumor
TCGA.FD.A3N6.01	BLCA	Tumor
TCGA.FD.A3NA.01	BLCA	Tumor
TCGA.FD.A3SJ.01	BLCA	Tumor
TCGA.FD.A3SL.01	BLCA	Tumor
TCGA.FD.A3SM.01	BLCA	Tumor
TCGA.FD.A3SN.01	BLCA	Tumor
TCGA.FD.A3SO.01	BLCA	Tumor
TCGA.FD.A3SP.01	BLCA	Tumor
TCGA.FD.A3SQ.01	BLCA	Tumor
TCGA.FD.A3SR.01	BLCA	Tumor
TCGA.FD.A3SS.01	BLCA	Tumor
TCGA.FD.A43N.01	BLCA	Tumor
TCGA.FD.A43P.01	BLCA	Tumor
TCGA.FD.A43S.01	BLCA	Tumor
TCGA.FD.A43U.01	BLCA	Tumor
TCGA.FD.A43X.01	BLCA	Tumor
TCGA.FD.A43Y.01	BLCA	Tumor
TCGA.FD.A5BR.01	BLCA	Tumor
TCGA.FD.A5BS.01	BLCA	Tumor
TCGA.FD.A5BT.01	BLCA	Tumor
TCGA.FD.A5BU.01	BLCA	Tumor
TCGA.FD.A5BV.01	BLCA	Tumor
TCGA.FD.A5BX.01	BLCA	Tumor
TCGA.FD.A5BY.01	BLCA	Tumor
TCGA.FD.A5BZ.01	BLCA	Tumor
TCGA.FD.A5C0.01	BLCA	Tumor
TCGA.FD.A5C1.01	BLCA	Tumor
TCGA.FD.A62N.01	BLCA	Tumor
TCGA.FD.A62O.01	BLCA	Tumor
TCGA.FD.A62P.01	BLCA	Tumor
TCGA.FD.A62S.01	BLCA	Tumor
TCGA.FD.A6TA.01	BLCA	Tumor
TCGA.FD.A6TB.01	BLCA	Tumor
TCGA.FD.A6TC.01	BLCA	Tumor
TCGA.FD.A6TD.01	BLCA	Tumor
TCGA.FD.A6TE.01	BLCA	Tumor
TCGA.FD.A6TF.01	BLCA	Tumor
TCGA.FD.A6TG.01	BLCA	Tumor
TCGA.FD.A6TH.01	BLCA	Tumor
TCGA.FD.A6TI.01	BLCA	Tumor
TCGA.FD.A6TK.01	BLCA	Tumor
TCGA.FJ.A3Z7.01	BLCA	Tumor
TCGA.FJ.A3Z9.01	BLCA	Tumor
TCGA.FJ.A3ZE.01	BLCA	Tumor
TCGA.FJ.A3ZF.01	BLCA	Tumor
TCGA.FJ.A871.01	BLCA	Tumor
TCGA.FT.A3EE.01	BLCA	Tumor
TCGA.FT.A61P.01	BLCA	Tumor
TCGA.G2.A2EC.01	BLCA	Tumor
TCGA.G2.A2EF.01	BLCA	Tumor
TCGA.G2.A2EJ.01	BLCA	Tumor
TCGA.G2.A2EK.01	BLCA	Tumor
TCGA.G2.A2EL.01	BLCA	Tumor
TCGA.G2.A2EO.01	BLCA	Tumor
TCGA.G2.A2ES.01	BLCA	Tumor
TCGA.G2.A3IB.01	BLCA	Tumor
TCGA.G2.A3IE.01	BLCA	Tumor
TCGA.G2.A3VY.01	BLCA	Tumor
TCGA.G2.AA3B.01	BLCA	Tumor
TCGA.G2.AA3C.01	BLCA	Tumor
TCGA.G2.AA3D.01	BLCA	Tumor
TCGA.G2.AA3F.01	BLCA	Tumor
TCGA.GC.A3BM.01	BLCA	Tumor
TCGA.GC.A3I6.01	BLCA	Tumor
TCGA.GC.A3OO.01	BLCA	Tumor
TCGA.GC.A3RB.01	BLCA	Tumor
TCGA.GC.A3RC.01	BLCA	Tumor
TCGA.GC.A3RD.01	BLCA	Tumor
TCGA.GC.A3WC.01	BLCA	Tumor
TCGA.GC.A3YS.01	BLCA	Tumor
TCGA.GC.A4ZW.01	BLCA	Tumor
TCGA.GC.A6I1.01	BLCA	Tumor
TCGA.GC.A6I3.01	BLCA	Tumor
TCGA.GD.A2C5.01	BLCA	Tumor
TCGA.GD.A3OP.01	BLCA	Tumor
TCGA.GD.A3OQ.01	BLCA	Tumor
TCGA.GD.A3OS.01	BLCA	Tumor
TCGA.GD.A6C6.01	BLCA	Tumor
TCGA.GD.A76B.01	BLCA	Tumor
TCGA.GU.A42P.01	BLCA	Tumor
TCGA.GU.A42Q.01	BLCA	Tumor
TCGA.GU.A42R.01	BLCA	Tumor
TCGA.GU.A762.01	BLCA	Tumor
TCGA.GU.A763.01	BLCA	Tumor
TCGA.GU.A764.01	BLCA	Tumor
TCGA.GU.A766.01	BLCA	Tumor
TCGA.GU.A767.01	BLCA	Tumor
TCGA.GU.AATO.01	BLCA	Tumor
TCGA.GU.AATP.01	BLCA	Tumor
TCGA.GU.AATQ.01	BLCA	Tumor
TCGA.GV.A3JV.01	BLCA	Tumor
TCGA.GV.A3JW.01	BLCA	Tumor
TCGA.GV.A3JX.01	BLCA	Tumor
TCGA.GV.A3JZ.01	BLCA	Tumor
TCGA.GV.A3QF.01	BLCA	Tumor
TCGA.GV.A3QG.01	BLCA	Tumor
TCGA.GV.A3QH.01	BLCA	Tumor
TCGA.GV.A3QI.01	BLCA	Tumor
TCGA.GV.A3QK.01	BLCA	Tumor
TCGA.GV.A40E.01	BLCA	Tumor
TCGA.GV.A40G.01	BLCA	Tumor
TCGA.GV.A6ZA.01	BLCA	Tumor
TCGA.H4.A2HO.01	BLCA	Tumor
TCGA.H4.A2HQ.01	BLCA	Tumor
TCGA.HQ.A2OE.01	BLCA	Tumor
TCGA.HQ.A2OF.01	BLCA	Tumor
TCGA.HQ.A5ND.01	BLCA	Tumor
TCGA.HQ.A5NE.01	BLCA	Tumor
TCGA.K4.A3WS.01	BLCA	Tumor
TCGA.K4.A3WU.01	BLCA	Tumor
TCGA.K4.A3WV.01	BLCA	Tumor
TCGA.K4.A4AB.01	BLCA	Tumor
TCGA.K4.A4AC.01	BLCA	Tumor
TCGA.K4.A54R.01	BLCA	Tumor
TCGA.K4.A5RH.01	BLCA	Tumor
TCGA.K4.A5RI.01	BLCA	Tumor
TCGA.K4.A5RJ.01	BLCA	Tumor
TCGA.K4.A6FZ.01	BLCA	Tumor
TCGA.K4.A6MB.01	BLCA	Tumor
TCGA.K4.A83P.01	BLCA	Tumor
TCGA.K4.AAQO.01	BLCA	Tumor
TCGA.KQ.A41N.01	BLCA	Tumor
TCGA.KQ.A41O.01	BLCA	Tumor
TCGA.KQ.A41P.01	BLCA	Tumor
TCGA.KQ.A41Q.01	BLCA	Tumor
TCGA.KQ.A41R.01	BLCA	Tumor
TCGA.KQ.A41S.01	BLCA	Tumor
TCGA.LC.A66R.01	BLCA	Tumor
TCGA.LT.A5Z6.01	BLCA	Tumor
TCGA.LT.A8JT.01	BLCA	Tumor
TCGA.MV.A51V.01	BLCA	Tumor
TCGA.PQ.A6FI.01	BLCA	Tumor
TCGA.PQ.A6FN.01	BLCA	Tumor
TCGA.R3.A69X.01	BLCA	Tumor
TCGA.S5.A6DX.01	BLCA	Tumor
TCGA.S5.AA26.01	BLCA	Tumor
TCGA.SY.A9G0.01	BLCA	Tumor
TCGA.SY.A9G5.01	BLCA	Tumor
TCGA.UY.A78K.01	BLCA	Tumor
TCGA.UY.A78L.01	BLCA	Tumor
TCGA.UY.A78M.01	BLCA	Tumor
TCGA.UY.A78N.01	BLCA	Tumor
TCGA.UY.A78O.01	BLCA	Tumor
TCGA.UY.A78P.01	BLCA	Tumor
TCGA.UY.A8OB.01	BLCA	Tumor
TCGA.UY.A8OC.01	BLCA	Tumor
TCGA.UY.A8OD.01	BLCA	Tumor
TCGA.UY.A9PA.01	BLCA	Tumor
TCGA.UY.A9PB.01	BLCA	Tumor
TCGA.UY.A9PD.01	BLCA	Tumor
TCGA.UY.A9PE.01	BLCA	Tumor
TCGA.UY.A9PF.01	BLCA	Tumor
TCGA.UY.A9PH.01	BLCA	Tumor
TCGA.XF.A8HB.01	BLCA	Tumor
TCGA.XF.A8HC.01	BLCA	Tumor
TCGA.XF.A8HD.01	BLCA	Tumor
TCGA.XF.A8HE.01	BLCA	Tumor
TCGA.XF.A8HF.01	BLCA	Tumor
TCGA.XF.A8HG.01	BLCA	Tumor
TCGA.XF.A8HH.01	BLCA	Tumor
TCGA.XF.A8HI.01	BLCA	Tumor
TCGA.XF.A9SH.01	BLCA	Tumor
TCGA.XF.A9SI.01	BLCA	Tumor
TCGA.XF.A9SJ.01	BLCA	Tumor
TCGA.XF.A9SK.01	BLCA	Tumor
TCGA.XF.A9SL.01	BLCA	Tumor
TCGA.XF.A9SM.01	BLCA	Tumor
TCGA.XF.A9SP.01	BLCA	Tumor
TCGA.XF.A9ST.01	BLCA	Tumor
TCGA.XF.A9SU.01	BLCA	Tumor
TCGA.XF.A9SV.01	BLCA	Tumor
TCGA.XF.A9SW.01	BLCA	Tumor
TCGA.XF.A9SX.01	BLCA	Tumor
TCGA.XF.A9SY.01	BLCA	Tumor
TCGA.XF.A9SZ.01	BLCA	Tumor
TCGA.XF.A9T0.01	BLCA	Tumor
TCGA.XF.A9T2.01	BLCA	Tumor
TCGA.XF.A9T3.01	BLCA	Tumor
TCGA.XF.A9T4.01	BLCA	Tumor
TCGA.XF.A9T5.01	BLCA	Tumor
TCGA.XF.A9T6.01	BLCA	Tumor
TCGA.XF.A9T8.01	BLCA	Tumor
TCGA.XF.AAME.01	BLCA	Tumor
TCGA.XF.AAMG.01	BLCA	Tumor
TCGA.XF.AAMH.01	BLCA	Tumor
TCGA.XF.AAMJ.01	BLCA	Tumor
TCGA.XF.AAML.01	BLCA	Tumor
TCGA.XF.AAMQ.01	BLCA	Tumor
TCGA.XF.AAMR.01	BLCA	Tumor
TCGA.XF.AAMT.01	BLCA	Tumor
TCGA.XF.AAMW.01	BLCA	Tumor
TCGA.XF.AAMX.01	BLCA	Tumor
TCGA.XF.AAMY.01	BLCA	Tumor
TCGA.XF.AAMZ.01	BLCA	Tumor
TCGA.XF.AAN0.01	BLCA	Tumor
TCGA.XF.AAN1.01	BLCA	Tumor
TCGA.XF.AAN2.01	BLCA	Tumor
TCGA.XF.AAN3.01	BLCA	Tumor
TCGA.XF.AAN4.01	BLCA	Tumor
TCGA.XF.AAN5.01	BLCA	Tumor
TCGA.XF.AAN7.01	BLCA	Tumor
TCGA.XF.AAN8.01	BLCA	Tumor
TCGA.YC.A89H.01	BLCA	Tumor
TCGA.YC.A8S6.01	BLCA	Tumor
TCGA.YC.A9TC.01	BLCA	Tumor
TCGA.YF.AA3L.01	BLCA	Tumor
TCGA.YF.AA3M.01	BLCA	Tumor
TCGA.ZF.A9R0.01	BLCA	Tumor
TCGA.ZF.A9R1.01	BLCA	Tumor
TCGA.ZF.A9R2.01	BLCA	Tumor
TCGA.ZF.A9R3.01	BLCA	Tumor
TCGA.ZF.A9R4.01	BLCA	Tumor
TCGA.ZF.A9R5.01	BLCA	Tumor
TCGA.ZF.A9R7.01	BLCA	Tumor
TCGA.ZF.A9R9.01	BLCA	Tumor
TCGA.ZF.A9RC.01	BLCA	Tumor
TCGA.ZF.A9RD.01	BLCA	Tumor
TCGA.ZF.A9RE.01	BLCA	Tumor
TCGA.ZF.A9RF.01	BLCA	Tumor
TCGA.ZF.A9RL.01	BLCA	Tumor
TCGA.ZF.A9RM.01	BLCA	Tumor
TCGA.ZF.A9RN.01	BLCA	Tumor
TCGA.ZF.AA4N.01	BLCA	Tumor
TCGA.ZF.AA4R.01	BLCA	Tumor
TCGA.ZF.AA4T.01	BLCA	Tumor
TCGA.ZF.AA4U.01	BLCA	Tumor
TCGA.ZF.AA4V.01	BLCA	Tumor
TCGA.ZF.AA4W.01	BLCA	Tumor
TCGA.ZF.AA4X.01	BLCA	Tumor
TCGA.ZF.AA51.01	BLCA	Tumor
TCGA.ZF.AA52.01	BLCA	Tumor
TCGA.ZF.AA53.01	BLCA	Tumor
TCGA.ZF.AA54.01	BLCA	Tumor
TCGA.ZF.AA56.01	BLCA	Tumor
TCGA.ZF.AA58.01	BLCA	Tumor
TCGA.ZF.AA5H.01	BLCA	Tumor
TCGA.ZF.AA5N.01	BLCA	Tumor
TCGA.ZF.AA5P.01	BLCA	Tumor
TCGA.BL.A13J.11	BLCA	Normal
TCGA.BT.A20N.11	BLCA	Normal
TCGA.BT.A20Q.11	BLCA	Normal
TCGA.BT.A20R.11	BLCA	Normal
TCGA.BT.A20U.11	BLCA	Normal
TCGA.BT.A20W.11	BLCA	Normal
TCGA.BT.A2LA.11	BLCA	Normal
TCGA.BT.A2LB.11	BLCA	Normal
TCGA.CU.A0YN.11	BLCA	Normal
TCGA.CU.A0YR.11	BLCA	Normal
TCGA.GC.A3BM.11	BLCA	Normal
TCGA.GC.A3WC.11	BLCA	Normal
TCGA.GC.A6I3.11	BLCA	Normal
TCGA.GD.A2C5.11	BLCA	Normal
TCGA.GD.A3OP.11	BLCA	Normal
TCGA.GD.A3OQ.11	BLCA	Normal
TCGA.K4.A3WV.11	BLCA	Normal
TCGA.K4.A54R.11	BLCA	Normal
TCGA.K4.A5RI.11	BLCA	Normal
GTEX.OIZF.1926.SM.7PBZS	BLCA	Normal
GTEX.P44H.2226.SM.E9U4P	BLCA	Normal
GTEX.QEL4.1826.SM.EZ6KU	BLCA	Normal
GTEX.RN64.2426.SM.EZ6L2	BLCA	Normal
GTEX.RU72.2526.SM.EWRML	BLCA	Normal
GTEX.S32W.1126.SM.4AD5V	BLCA	Normal
GTEX.S33H.1926.SM.EYYVH	BLCA	Normal
GTEX.S3XE.1226.SM.4AD4L	BLCA	Normal
GTEX.S4Q7.0926.SM.4AD5D	BLCA	Normal
GTEX.S4UY.0926.SM.4AD6O	BLCA	Normal
GTEX.S95S.0626.SM.EZ6L8	BLCA	Normal
GTEX.SE5C.1026.SM.4BRUG	BLCA	Normal
GTEX.SNMC.0826.SM.4DM66	BLCA	Normal
GTEX.SNOS.0526.SM.4DM54	BLCA	Normal
GTEX.T2YK.2326.SM.EZ6LA	BLCA	Normal
GTEX.T5JW.1026.SM.EZ6LR	BLCA	Normal
GTEX.T6MN.2226.SM.EVYAM	BLCA	Normal
GTEX.TMMY.1526.SM.4DXST	BLCA	Normal
GTEX.U3ZM.0826.SM.4DXU6	BLCA	Normal
GTEX.U3ZN.1226.SM.4DXUD	BLCA	Normal
GTEX.U4B1.1226.SM.4DXT7	BLCA	Normal
TCGA.AC.A6IX.06	BRCA	Tumor
TCGA.BH.A18V.06	BRCA	Tumor
TCGA.BH.A1ES.06	BRCA	Tumor
TCGA.BH.A1FE.06	BRCA	Tumor
TCGA.E2.A15A.06	BRCA	Tumor
TCGA.E2.A15E.06	BRCA	Tumor
TCGA.E2.A15K.06	BRCA	Tumor
TCGA.3C.AAAU.01	BRCA	Tumor
TCGA.3C.AALI.01	BRCA	Tumor
TCGA.3C.AALJ.01	BRCA	Tumor
TCGA.3C.AALK.01	BRCA	Tumor
TCGA.4H.AAAK.01	BRCA	Tumor
TCGA.5L.AAT0.01	BRCA	Tumor
TCGA.5L.AAT1.01	BRCA	Tumor
TCGA.5T.A9QA.01	BRCA	Tumor
TCGA.A1.A0SB.01	BRCA	Tumor
TCGA.A1.A0SD.01	BRCA	Tumor
TCGA.A1.A0SE.01	BRCA	Tumor
TCGA.A1.A0SF.01	BRCA	Tumor
TCGA.A1.A0SG.01	BRCA	Tumor
TCGA.A1.A0SH.01	BRCA	Tumor
TCGA.A1.A0SI.01	BRCA	Tumor
TCGA.A1.A0SJ.01	BRCA	Tumor
TCGA.A1.A0SK.01	BRCA	Tumor
TCGA.A1.A0SM.01	BRCA	Tumor
TCGA.A1.A0SN.01	BRCA	Tumor
TCGA.A1.A0SO.01	BRCA	Tumor
TCGA.A1.A0SP.01	BRCA	Tumor
TCGA.A1.A0SQ.01	BRCA	Tumor
TCGA.A2.A04N.01	BRCA	Tumor
TCGA.A2.A04P.01	BRCA	Tumor
TCGA.A2.A04Q.01	BRCA	Tumor
TCGA.A2.A04R.01	BRCA	Tumor
TCGA.A2.A04T.01	BRCA	Tumor
TCGA.A2.A04U.01	BRCA	Tumor
TCGA.A2.A04V.01	BRCA	Tumor
TCGA.A2.A04W.01	BRCA	Tumor
TCGA.A2.A04X.01	BRCA	Tumor
TCGA.A2.A04Y.01	BRCA	Tumor
TCGA.A2.A0CK.01	BRCA	Tumor
TCGA.A2.A0CL.01	BRCA	Tumor
TCGA.A2.A0CM.01	BRCA	Tumor
TCGA.A2.A0CO.01	BRCA	Tumor
TCGA.A2.A0CP.01	BRCA	Tumor
TCGA.A2.A0CQ.01	BRCA	Tumor
TCGA.A2.A0CR.01	BRCA	Tumor
TCGA.A2.A0CS.01	BRCA	Tumor
TCGA.A2.A0CT.01	BRCA	Tumor
TCGA.A2.A0CU.01	BRCA	Tumor
TCGA.A2.A0CV.01	BRCA	Tumor
TCGA.A2.A0CW.01	BRCA	Tumor
TCGA.A2.A0CX.01	BRCA	Tumor
TCGA.A2.A0CY.01	BRCA	Tumor
TCGA.A2.A0CZ.01	BRCA	Tumor
TCGA.A2.A0D0.01	BRCA	Tumor
TCGA.A2.A0D1.01	BRCA	Tumor
TCGA.A2.A0D2.01	BRCA	Tumor
TCGA.A2.A0D3.01	BRCA	Tumor
TCGA.A2.A0D4.01	BRCA	Tumor
TCGA.A2.A0EM.01	BRCA	Tumor
TCGA.A2.A0EN.01	BRCA	Tumor
TCGA.A2.A0EO.01	BRCA	Tumor
TCGA.A2.A0EP.01	BRCA	Tumor
TCGA.A2.A0EQ.01	BRCA	Tumor
TCGA.A2.A0ER.01	BRCA	Tumor
TCGA.A2.A0ES.01	BRCA	Tumor
TCGA.A2.A0ET.01	BRCA	Tumor
TCGA.A2.A0EU.01	BRCA	Tumor
TCGA.A2.A0EV.01	BRCA	Tumor
TCGA.A2.A0EW.01	BRCA	Tumor
TCGA.A2.A0EX.01	BRCA	Tumor
TCGA.A2.A0EY.01	BRCA	Tumor
TCGA.A2.A0ST.01	BRCA	Tumor
TCGA.A2.A0SU.01	BRCA	Tumor
TCGA.A2.A0SV.01	BRCA	Tumor
TCGA.A2.A0SW.01	BRCA	Tumor
TCGA.A2.A0SX.01	BRCA	Tumor
TCGA.A2.A0SY.01	BRCA	Tumor
TCGA.A2.A0T0.01	BRCA	Tumor
TCGA.A2.A0T1.01	BRCA	Tumor
TCGA.A2.A0T2.01	BRCA	Tumor
TCGA.A2.A0T3.01	BRCA	Tumor
TCGA.A2.A0T4.01	BRCA	Tumor
TCGA.A2.A0T5.01	BRCA	Tumor
TCGA.A2.A0T6.01	BRCA	Tumor
TCGA.A2.A0T7.01	BRCA	Tumor
TCGA.A2.A0YC.01	BRCA	Tumor
TCGA.A2.A0YD.01	BRCA	Tumor
TCGA.A2.A0YE.01	BRCA	Tumor
TCGA.A2.A0YF.01	BRCA	Tumor
TCGA.A2.A0YG.01	BRCA	Tumor
TCGA.A2.A0YH.01	BRCA	Tumor
TCGA.A2.A0YI.01	BRCA	Tumor
TCGA.A2.A0YJ.01	BRCA	Tumor
TCGA.A2.A0YK.01	BRCA	Tumor
TCGA.A2.A0YL.01	BRCA	Tumor
TCGA.A2.A0YM.01	BRCA	Tumor
TCGA.A2.A0YT.01	BRCA	Tumor
TCGA.A2.A1FV.01	BRCA	Tumor
TCGA.A2.A1FW.01	BRCA	Tumor
TCGA.A2.A1FX.01	BRCA	Tumor
TCGA.A2.A1FZ.01	BRCA	Tumor
TCGA.A2.A1G0.01	BRCA	Tumor
TCGA.A2.A1G1.01	BRCA	Tumor
TCGA.A2.A1G4.01	BRCA	Tumor
TCGA.A2.A1G6.01	BRCA	Tumor
TCGA.A2.A259.01	BRCA	Tumor
TCGA.A2.A25A.01	BRCA	Tumor
TCGA.A2.A25B.01	BRCA	Tumor
TCGA.A2.A25C.01	BRCA	Tumor
TCGA.A2.A25D.01	BRCA	Tumor
TCGA.A2.A25E.01	BRCA	Tumor
TCGA.A2.A25F.01	BRCA	Tumor
TCGA.A2.A3KC.01	BRCA	Tumor
TCGA.A2.A3KD.01	BRCA	Tumor
TCGA.A2.A3XS.01	BRCA	Tumor
TCGA.A2.A3XT.01	BRCA	Tumor
TCGA.A2.A3XU.01	BRCA	Tumor
TCGA.A2.A3XV.01	BRCA	Tumor
TCGA.A2.A3XW.01	BRCA	Tumor
TCGA.A2.A3XX.01	BRCA	Tumor
TCGA.A2.A3XY.01	BRCA	Tumor
TCGA.A2.A3XZ.01	BRCA	Tumor
TCGA.A2.A3Y0.01	BRCA	Tumor
TCGA.A2.A4RW.01	BRCA	Tumor
TCGA.A2.A4RX.01	BRCA	Tumor
TCGA.A2.A4RY.01	BRCA	Tumor
TCGA.A2.A4S0.01	BRCA	Tumor
TCGA.A2.A4S1.01	BRCA	Tumor
TCGA.A2.A4S2.01	BRCA	Tumor
TCGA.A2.A4S3.01	BRCA	Tumor
TCGA.A7.A0CD.01	BRCA	Tumor
TCGA.A7.A0CE.01	BRCA	Tumor
TCGA.A7.A0CG.01	BRCA	Tumor
TCGA.A7.A0CH.01	BRCA	Tumor
TCGA.A7.A0CJ.01	BRCA	Tumor
TCGA.A7.A0D9.01	BRCA	Tumor
TCGA.A7.A0DA.01	BRCA	Tumor
TCGA.A7.A0DB.01	BRCA	Tumor
TCGA.A7.A0DC.01	BRCA	Tumor
TCGA.A7.A13D.01	BRCA	Tumor
TCGA.A7.A13E.01	BRCA	Tumor
TCGA.A7.A13F.01	BRCA	Tumor
TCGA.A7.A13G.01	BRCA	Tumor
TCGA.A7.A13H.01	BRCA	Tumor
TCGA.A7.A26E.01	BRCA	Tumor
TCGA.A7.A26F.01	BRCA	Tumor
TCGA.A7.A26G.01	BRCA	Tumor
TCGA.A7.A26H.01	BRCA	Tumor
TCGA.A7.A26I.01	BRCA	Tumor
TCGA.A7.A26J.01	BRCA	Tumor
TCGA.A7.A2KD.01	BRCA	Tumor
TCGA.A7.A3IY.01	BRCA	Tumor
TCGA.A7.A3IZ.01	BRCA	Tumor
TCGA.A7.A3J0.01	BRCA	Tumor
TCGA.A7.A3J1.01	BRCA	Tumor
TCGA.A7.A3RF.01	BRCA	Tumor
TCGA.A7.A425.01	BRCA	Tumor
TCGA.A7.A426.01	BRCA	Tumor
TCGA.A7.A4SA.01	BRCA	Tumor
TCGA.A7.A4SB.01	BRCA	Tumor
TCGA.A7.A4SC.01	BRCA	Tumor
TCGA.A7.A4SD.01	BRCA	Tumor
TCGA.A7.A4SE.01	BRCA	Tumor
TCGA.A7.A4SF.01	BRCA	Tumor
TCGA.A7.A56D.01	BRCA	Tumor
TCGA.A7.A5ZV.01	BRCA	Tumor
TCGA.A7.A5ZW.01	BRCA	Tumor
TCGA.A7.A5ZX.01	BRCA	Tumor
TCGA.A7.A6VV.01	BRCA	Tumor
TCGA.A7.A6VW.01	BRCA	Tumor
TCGA.A7.A6VX.01	BRCA	Tumor
TCGA.A7.A6VY.01	BRCA	Tumor
TCGA.A8.A06N.01	BRCA	Tumor
TCGA.A8.A06O.01	BRCA	Tumor
TCGA.A8.A06P.01	BRCA	Tumor
TCGA.A8.A06Q.01	BRCA	Tumor
TCGA.A8.A06R.01	BRCA	Tumor
TCGA.A8.A06T.01	BRCA	Tumor
TCGA.A8.A06U.01	BRCA	Tumor
TCGA.A8.A06X.01	BRCA	Tumor
TCGA.A8.A06Y.01	BRCA	Tumor
TCGA.A8.A06Z.01	BRCA	Tumor
TCGA.A8.A075.01	BRCA	Tumor
TCGA.A8.A076.01	BRCA	Tumor
TCGA.A8.A079.01	BRCA	Tumor
TCGA.A8.A07B.01	BRCA	Tumor
TCGA.A8.A07C.01	BRCA	Tumor
TCGA.A8.A07E.01	BRCA	Tumor
TCGA.A8.A07F.01	BRCA	Tumor
TCGA.A8.A07G.01	BRCA	Tumor
TCGA.A8.A07I.01	BRCA	Tumor
TCGA.A8.A07J.01	BRCA	Tumor
TCGA.A8.A07L.01	BRCA	Tumor
TCGA.A8.A07O.01	BRCA	Tumor
TCGA.A8.A07P.01	BRCA	Tumor
TCGA.A8.A07R.01	BRCA	Tumor
TCGA.A8.A07S.01	BRCA	Tumor
TCGA.A8.A07U.01	BRCA	Tumor
TCGA.A8.A07W.01	BRCA	Tumor
TCGA.A8.A07Z.01	BRCA	Tumor
TCGA.A8.A081.01	BRCA	Tumor
TCGA.A8.A082.01	BRCA	Tumor
TCGA.A8.A083.01	BRCA	Tumor
TCGA.A8.A084.01	BRCA	Tumor
TCGA.A8.A085.01	BRCA	Tumor
TCGA.A8.A086.01	BRCA	Tumor
TCGA.A8.A08A.01	BRCA	Tumor
TCGA.A8.A08B.01	BRCA	Tumor
TCGA.A8.A08C.01	BRCA	Tumor
TCGA.A8.A08F.01	BRCA	Tumor
TCGA.A8.A08G.01	BRCA	Tumor
TCGA.A8.A08H.01	BRCA	Tumor
TCGA.A8.A08I.01	BRCA	Tumor
TCGA.A8.A08J.01	BRCA	Tumor
TCGA.A8.A08L.01	BRCA	Tumor
TCGA.A8.A08O.01	BRCA	Tumor
TCGA.A8.A08P.01	BRCA	Tumor
TCGA.A8.A08R.01	BRCA	Tumor
TCGA.A8.A08S.01	BRCA	Tumor
TCGA.A8.A08T.01	BRCA	Tumor
TCGA.A8.A08X.01	BRCA	Tumor
TCGA.A8.A08Z.01	BRCA	Tumor
TCGA.A8.A090.01	BRCA	Tumor
TCGA.A8.A091.01	BRCA	Tumor
TCGA.A8.A092.01	BRCA	Tumor
TCGA.A8.A093.01	BRCA	Tumor
TCGA.A8.A094.01	BRCA	Tumor
TCGA.A8.A095.01	BRCA	Tumor
TCGA.A8.A096.01	BRCA	Tumor
TCGA.A8.A097.01	BRCA	Tumor
TCGA.A8.A099.01	BRCA	Tumor
TCGA.A8.A09A.01	BRCA	Tumor
TCGA.A8.A09B.01	BRCA	Tumor
TCGA.A8.A09D.01	BRCA	Tumor
TCGA.A8.A09E.01	BRCA	Tumor
TCGA.A8.A09G.01	BRCA	Tumor
TCGA.A8.A09I.01	BRCA	Tumor
TCGA.A8.A09K.01	BRCA	Tumor
TCGA.A8.A09M.01	BRCA	Tumor
TCGA.A8.A09N.01	BRCA	Tumor
TCGA.A8.A09Q.01	BRCA	Tumor
TCGA.A8.A09R.01	BRCA	Tumor
TCGA.A8.A09T.01	BRCA	Tumor
TCGA.A8.A09V.01	BRCA	Tumor
TCGA.A8.A09W.01	BRCA	Tumor
TCGA.A8.A09X.01	BRCA	Tumor
TCGA.A8.A09Z.01	BRCA	Tumor
TCGA.A8.A0A1.01	BRCA	Tumor
TCGA.A8.A0A2.01	BRCA	Tumor
TCGA.A8.A0A4.01	BRCA	Tumor
TCGA.A8.A0A6.01	BRCA	Tumor
TCGA.A8.A0A7.01	BRCA	Tumor
TCGA.A8.A0A9.01	BRCA	Tumor
TCGA.A8.A0AB.01	BRCA	Tumor
TCGA.A8.A0AD.01	BRCA	Tumor
TCGA.AC.A23C.01	BRCA	Tumor
TCGA.AC.A23E.01	BRCA	Tumor
TCGA.AC.A23G.01	BRCA	Tumor
TCGA.AC.A23H.01	BRCA	Tumor
TCGA.AC.A2B8.01	BRCA	Tumor
TCGA.AC.A2BK.01	BRCA	Tumor
TCGA.AC.A2BM.01	BRCA	Tumor
TCGA.AC.A2FB.01	BRCA	Tumor
TCGA.AC.A2FE.01	BRCA	Tumor
TCGA.AC.A2FF.01	BRCA	Tumor
TCGA.AC.A2FG.01	BRCA	Tumor
TCGA.AC.A2FK.01	BRCA	Tumor
TCGA.AC.A2FM.01	BRCA	Tumor
TCGA.AC.A2FO.01	BRCA	Tumor
TCGA.AC.A2QH.01	BRCA	Tumor
TCGA.AC.A2QI.01	BRCA	Tumor
TCGA.AC.A2QJ.01	BRCA	Tumor
TCGA.AC.A3BB.01	BRCA	Tumor
TCGA.AC.A3EH.01	BRCA	Tumor
TCGA.AC.A3HN.01	BRCA	Tumor
TCGA.AC.A3OD.01	BRCA	Tumor
TCGA.AC.A3QP.01	BRCA	Tumor
TCGA.AC.A3QQ.01	BRCA	Tumor
TCGA.AC.A3TM.01	BRCA	Tumor
TCGA.AC.A3TN.01	BRCA	Tumor
TCGA.AC.A3W5.01	BRCA	Tumor
TCGA.AC.A3W6.01	BRCA	Tumor
TCGA.AC.A3W7.01	BRCA	Tumor
TCGA.AC.A3YI.01	BRCA	Tumor
TCGA.AC.A3YJ.01	BRCA	Tumor
TCGA.AC.A4ZE.01	BRCA	Tumor
TCGA.AC.A5EH.01	BRCA	Tumor
TCGA.AC.A5XS.01	BRCA	Tumor
TCGA.AC.A5XU.01	BRCA	Tumor
TCGA.AC.A62V.01	BRCA	Tumor
TCGA.AC.A62X.01	BRCA	Tumor
TCGA.AC.A62Y.01	BRCA	Tumor
TCGA.AC.A6IV.01	BRCA	Tumor
TCGA.AC.A6IW.01	BRCA	Tumor
TCGA.AC.A6IX.01	BRCA	Tumor
TCGA.AC.A6NO.01	BRCA	Tumor
TCGA.AC.A7VB.01	BRCA	Tumor
TCGA.AC.A7VC.01	BRCA	Tumor
TCGA.AC.A8OP.01	BRCA	Tumor
TCGA.AC.A8OQ.01	BRCA	Tumor
TCGA.AC.A8OR.01	BRCA	Tumor
TCGA.AC.A8OS.01	BRCA	Tumor
TCGA.AN.A03X.01	BRCA	Tumor
TCGA.AN.A03Y.01	BRCA	Tumor
TCGA.AN.A041.01	BRCA	Tumor
TCGA.AN.A046.01	BRCA	Tumor
TCGA.AN.A049.01	BRCA	Tumor
TCGA.AN.A04A.01	BRCA	Tumor
TCGA.AN.A04C.01	BRCA	Tumor
TCGA.AN.A04D.01	BRCA	Tumor
TCGA.AN.A0AJ.01	BRCA	Tumor
TCGA.AN.A0AK.01	BRCA	Tumor
TCGA.AN.A0AL.01	BRCA	Tumor
TCGA.AN.A0AM.01	BRCA	Tumor
TCGA.AN.A0AR.01	BRCA	Tumor
TCGA.AN.A0AS.01	BRCA	Tumor
TCGA.AN.A0AT.01	BRCA	Tumor
TCGA.AN.A0FD.01	BRCA	Tumor
TCGA.AN.A0FF.01	BRCA	Tumor
TCGA.AN.A0FJ.01	BRCA	Tumor
TCGA.AN.A0FK.01	BRCA	Tumor
TCGA.AN.A0FL.01	BRCA	Tumor
TCGA.AN.A0FN.01	BRCA	Tumor
TCGA.AN.A0FS.01	BRCA	Tumor
TCGA.AN.A0FT.01	BRCA	Tumor
TCGA.AN.A0FV.01	BRCA	Tumor
TCGA.AN.A0FW.01	BRCA	Tumor
TCGA.AN.A0FX.01	BRCA	Tumor
TCGA.AN.A0FY.01	BRCA	Tumor
TCGA.AN.A0FZ.01	BRCA	Tumor
TCGA.AN.A0G0.01	BRCA	Tumor
TCGA.AN.A0XL.01	BRCA	Tumor
TCGA.AN.A0XN.01	BRCA	Tumor
TCGA.AN.A0XO.01	BRCA	Tumor
TCGA.AN.A0XP.01	BRCA	Tumor
TCGA.AN.A0XR.01	BRCA	Tumor
TCGA.AN.A0XS.01	BRCA	Tumor
TCGA.AN.A0XT.01	BRCA	Tumor
TCGA.AN.A0XU.01	BRCA	Tumor
TCGA.AN.A0XV.01	BRCA	Tumor
TCGA.AN.A0XW.01	BRCA	Tumor
TCGA.AO.A03L.01	BRCA	Tumor
TCGA.AO.A03M.01	BRCA	Tumor
TCGA.AO.A03N.01	BRCA	Tumor
TCGA.AO.A03O.01	BRCA	Tumor
TCGA.AO.A03P.01	BRCA	Tumor
TCGA.AO.A03R.01	BRCA	Tumor
TCGA.AO.A03T.01	BRCA	Tumor
TCGA.AO.A03U.01	BRCA	Tumor
TCGA.AO.A03V.01	BRCA	Tumor
TCGA.AO.A0J2.01	BRCA	Tumor
TCGA.AO.A0J3.01	BRCA	Tumor
TCGA.AO.A0J4.01	BRCA	Tumor
TCGA.AO.A0J5.01	BRCA	Tumor
TCGA.AO.A0J6.01	BRCA	Tumor
TCGA.AO.A0J7.01	BRCA	Tumor
TCGA.AO.A0J8.01	BRCA	Tumor
TCGA.AO.A0J9.01	BRCA	Tumor
TCGA.AO.A0JA.01	BRCA	Tumor
TCGA.AO.A0JB.01	BRCA	Tumor
TCGA.AO.A0JC.01	BRCA	Tumor
TCGA.AO.A0JD.01	BRCA	Tumor
TCGA.AO.A0JE.01	BRCA	Tumor
TCGA.AO.A0JF.01	BRCA	Tumor
TCGA.AO.A0JG.01	BRCA	Tumor
TCGA.AO.A0JI.01	BRCA	Tumor
TCGA.AO.A0JJ.01	BRCA	Tumor
TCGA.AO.A0JL.01	BRCA	Tumor
TCGA.AO.A0JM.01	BRCA	Tumor
TCGA.AO.A124.01	BRCA	Tumor
TCGA.AO.A125.01	BRCA	Tumor
TCGA.AO.A126.01	BRCA	Tumor
TCGA.AO.A128.01	BRCA	Tumor
TCGA.AO.A129.01	BRCA	Tumor
TCGA.AO.A12A.01	BRCA	Tumor
TCGA.AO.A12B.01	BRCA	Tumor
TCGA.AO.A12C.01	BRCA	Tumor
TCGA.AO.A12D.01	BRCA	Tumor
TCGA.AO.A12E.01	BRCA	Tumor
TCGA.AO.A12F.01	BRCA	Tumor
TCGA.AO.A12G.01	BRCA	Tumor
TCGA.AO.A12H.01	BRCA	Tumor
TCGA.AO.A1KO.01	BRCA	Tumor
TCGA.AO.A1KP.01	BRCA	Tumor
TCGA.AO.A1KQ.01	BRCA	Tumor
TCGA.AO.A1KR.01	BRCA	Tumor
TCGA.AO.A1KS.01	BRCA	Tumor
TCGA.AO.A1KT.01	BRCA	Tumor
TCGA.AQ.A04H.01	BRCA	Tumor
TCGA.AQ.A04J.01	BRCA	Tumor
TCGA.AQ.A04L.01	BRCA	Tumor
TCGA.AQ.A0Y5.01	BRCA	Tumor
TCGA.AQ.A1H2.01	BRCA	Tumor
TCGA.AQ.A1H3.01	BRCA	Tumor
TCGA.AQ.A54N.01	BRCA	Tumor
TCGA.AQ.A54O.01	BRCA	Tumor
TCGA.AQ.A7U7.01	BRCA	Tumor
TCGA.AR.A0TP.01	BRCA	Tumor
TCGA.AR.A0TQ.01	BRCA	Tumor
TCGA.AR.A0TR.01	BRCA	Tumor
TCGA.AR.A0TS.01	BRCA	Tumor
TCGA.AR.A0TT.01	BRCA	Tumor
TCGA.AR.A0TU.01	BRCA	Tumor
TCGA.AR.A0TV.01	BRCA	Tumor
TCGA.AR.A0TW.01	BRCA	Tumor
TCGA.AR.A0TX.01	BRCA	Tumor
TCGA.AR.A0TY.01	BRCA	Tumor
TCGA.AR.A0TZ.01	BRCA	Tumor
TCGA.AR.A0U0.01	BRCA	Tumor
TCGA.AR.A0U2.01	BRCA	Tumor
TCGA.AR.A0U3.01	BRCA	Tumor
TCGA.AR.A0U4.01	BRCA	Tumor
TCGA.AR.A1AH.01	BRCA	Tumor
TCGA.AR.A1AI.01	BRCA	Tumor
TCGA.AR.A1AJ.01	BRCA	Tumor
TCGA.AR.A1AK.01	BRCA	Tumor
TCGA.AR.A1AL.01	BRCA	Tumor
TCGA.AR.A1AM.01	BRCA	Tumor
TCGA.AR.A1AN.01	BRCA	Tumor
TCGA.AR.A1AO.01	BRCA	Tumor
TCGA.AR.A1AP.01	BRCA	Tumor
TCGA.AR.A1AQ.01	BRCA	Tumor
TCGA.AR.A1AR.01	BRCA	Tumor
TCGA.AR.A1AS.01	BRCA	Tumor
TCGA.AR.A1AT.01	BRCA	Tumor
TCGA.AR.A1AU.01	BRCA	Tumor
TCGA.AR.A1AV.01	BRCA	Tumor
TCGA.AR.A1AW.01	BRCA	Tumor
TCGA.AR.A1AX.01	BRCA	Tumor
TCGA.AR.A1AY.01	BRCA	Tumor
TCGA.AR.A24H.01	BRCA	Tumor
TCGA.AR.A24K.01	BRCA	Tumor
TCGA.AR.A24L.01	BRCA	Tumor
TCGA.AR.A24M.01	BRCA	Tumor
TCGA.AR.A24N.01	BRCA	Tumor
TCGA.AR.A24O.01	BRCA	Tumor
TCGA.AR.A24P.01	BRCA	Tumor
TCGA.AR.A24Q.01	BRCA	Tumor
TCGA.AR.A24R.01	BRCA	Tumor
TCGA.AR.A24S.01	BRCA	Tumor
TCGA.AR.A24T.01	BRCA	Tumor
TCGA.AR.A24U.01	BRCA	Tumor
TCGA.AR.A24V.01	BRCA	Tumor
TCGA.AR.A24W.01	BRCA	Tumor
TCGA.AR.A24X.01	BRCA	Tumor
TCGA.AR.A24Z.01	BRCA	Tumor
TCGA.AR.A250.01	BRCA	Tumor
TCGA.AR.A251.01	BRCA	Tumor
TCGA.AR.A252.01	BRCA	Tumor
TCGA.AR.A254.01	BRCA	Tumor
TCGA.AR.A255.01	BRCA	Tumor
TCGA.AR.A256.01	BRCA	Tumor
TCGA.AR.A2LE.01	BRCA	Tumor
TCGA.AR.A2LH.01	BRCA	Tumor
TCGA.AR.A2LJ.01	BRCA	Tumor
TCGA.AR.A2LK.01	BRCA	Tumor
TCGA.AR.A2LL.01	BRCA	Tumor
TCGA.AR.A2LM.01	BRCA	Tumor
TCGA.AR.A2LN.01	BRCA	Tumor
TCGA.AR.A2LO.01	BRCA	Tumor
TCGA.AR.A2LQ.01	BRCA	Tumor
TCGA.AR.A2LR.01	BRCA	Tumor
TCGA.AR.A5QM.01	BRCA	Tumor
TCGA.AR.A5QN.01	BRCA	Tumor
TCGA.AR.A5QP.01	BRCA	Tumor
TCGA.AR.A5QQ.01	BRCA	Tumor
TCGA.B6.A0I1.01	BRCA	Tumor
TCGA.B6.A0I2.01	BRCA	Tumor
TCGA.B6.A0I5.01	BRCA	Tumor
TCGA.B6.A0I6.01	BRCA	Tumor
TCGA.B6.A0I8.01	BRCA	Tumor
TCGA.B6.A0I9.01	BRCA	Tumor
TCGA.B6.A0IA.01	BRCA	Tumor
TCGA.B6.A0IB.01	BRCA	Tumor
TCGA.B6.A0IC.01	BRCA	Tumor
TCGA.B6.A0IE.01	BRCA	Tumor
TCGA.B6.A0IG.01	BRCA	Tumor
TCGA.B6.A0IH.01	BRCA	Tumor
TCGA.B6.A0IJ.01	BRCA	Tumor
TCGA.B6.A0IK.01	BRCA	Tumor
TCGA.B6.A0IM.01	BRCA	Tumor
TCGA.B6.A0IN.01	BRCA	Tumor
TCGA.B6.A0IO.01	BRCA	Tumor
TCGA.B6.A0IP.01	BRCA	Tumor
TCGA.B6.A0IQ.01	BRCA	Tumor
TCGA.B6.A0RE.01	BRCA	Tumor
TCGA.B6.A0RG.01	BRCA	Tumor
TCGA.B6.A0RH.01	BRCA	Tumor
TCGA.B6.A0RI.01	BRCA	Tumor
TCGA.B6.A0RL.01	BRCA	Tumor
TCGA.B6.A0RM.01	BRCA	Tumor
TCGA.B6.A0RN.01	BRCA	Tumor
TCGA.B6.A0RO.01	BRCA	Tumor
TCGA.B6.A0RP.01	BRCA	Tumor
TCGA.B6.A0RQ.01	BRCA	Tumor
TCGA.B6.A0RS.01	BRCA	Tumor
TCGA.B6.A0RT.01	BRCA	Tumor
TCGA.B6.A0RU.01	BRCA	Tumor
TCGA.B6.A0RV.01	BRCA	Tumor
TCGA.B6.A0WS.01	BRCA	Tumor
TCGA.B6.A0WT.01	BRCA	Tumor
TCGA.B6.A0WV.01	BRCA	Tumor
TCGA.B6.A0WW.01	BRCA	Tumor
TCGA.B6.A0WX.01	BRCA	Tumor
TCGA.B6.A0WY.01	BRCA	Tumor
TCGA.B6.A0WZ.01	BRCA	Tumor
TCGA.B6.A0X0.01	BRCA	Tumor
TCGA.B6.A0X1.01	BRCA	Tumor
TCGA.B6.A0X4.01	BRCA	Tumor
TCGA.B6.A0X5.01	BRCA	Tumor
TCGA.B6.A0X7.01	BRCA	Tumor
TCGA.B6.A1KC.01	BRCA	Tumor
TCGA.B6.A1KF.01	BRCA	Tumor
TCGA.B6.A1KI.01	BRCA	Tumor
TCGA.B6.A1KN.01	BRCA	Tumor
TCGA.B6.A2IU.01	BRCA	Tumor
TCGA.B6.A3ZX.01	BRCA	Tumor
TCGA.B6.A400.01	BRCA	Tumor
TCGA.B6.A401.01	BRCA	Tumor
TCGA.B6.A402.01	BRCA	Tumor
TCGA.B6.A408.01	BRCA	Tumor
TCGA.B6.A409.01	BRCA	Tumor
TCGA.B6.A40B.01	BRCA	Tumor
TCGA.B6.A40C.01	BRCA	Tumor
TCGA.BH.A0AU.01	BRCA	Tumor
TCGA.BH.A0AV.01	BRCA	Tumor
TCGA.BH.A0AW.01	BRCA	Tumor
TCGA.BH.A0AY.01	BRCA	Tumor
TCGA.BH.A0AZ.01	BRCA	Tumor
TCGA.BH.A0B0.01	BRCA	Tumor
TCGA.BH.A0B1.01	BRCA	Tumor
TCGA.BH.A0B3.01	BRCA	Tumor
TCGA.BH.A0B4.01	BRCA	Tumor
TCGA.BH.A0B5.01	BRCA	Tumor
TCGA.BH.A0B6.01	BRCA	Tumor
TCGA.BH.A0B7.01	BRCA	Tumor
TCGA.BH.A0B8.01	BRCA	Tumor
TCGA.BH.A0B9.01	BRCA	Tumor
TCGA.BH.A0BA.01	BRCA	Tumor
TCGA.BH.A0BC.01	BRCA	Tumor
TCGA.BH.A0BD.01	BRCA	Tumor
TCGA.BH.A0BF.01	BRCA	Tumor
TCGA.BH.A0BG.01	BRCA	Tumor
TCGA.BH.A0BJ.01	BRCA	Tumor
TCGA.BH.A0BL.01	BRCA	Tumor
TCGA.BH.A0BM.01	BRCA	Tumor
TCGA.BH.A0BO.01	BRCA	Tumor
TCGA.BH.A0BP.01	BRCA	Tumor
TCGA.BH.A0BQ.01	BRCA	Tumor
TCGA.BH.A0BR.01	BRCA	Tumor
TCGA.BH.A0BT.01	BRCA	Tumor
TCGA.BH.A0BV.01	BRCA	Tumor
TCGA.BH.A0BW.01	BRCA	Tumor
TCGA.BH.A0BZ.01	BRCA	Tumor
TCGA.BH.A0C0.01	BRCA	Tumor
TCGA.BH.A0C1.01	BRCA	Tumor
TCGA.BH.A0C3.01	BRCA	Tumor
TCGA.BH.A0C7.01	BRCA	Tumor
TCGA.BH.A0DD.01	BRCA	Tumor
TCGA.BH.A0DE.01	BRCA	Tumor
TCGA.BH.A0DG.01	BRCA	Tumor
TCGA.BH.A0DH.01	BRCA	Tumor
TCGA.BH.A0DI.01	BRCA	Tumor
TCGA.BH.A0DK.01	BRCA	Tumor
TCGA.BH.A0DL.01	BRCA	Tumor
TCGA.BH.A0DO.01	BRCA	Tumor
TCGA.BH.A0DP.01	BRCA	Tumor
TCGA.BH.A0DQ.01	BRCA	Tumor
TCGA.BH.A0DS.01	BRCA	Tumor
TCGA.BH.A0DT.01	BRCA	Tumor
TCGA.BH.A0DV.01	BRCA	Tumor
TCGA.BH.A0DX.01	BRCA	Tumor
TCGA.BH.A0DZ.01	BRCA	Tumor
TCGA.BH.A0E0.01	BRCA	Tumor
TCGA.BH.A0E1.01	BRCA	Tumor
TCGA.BH.A0E2.01	BRCA	Tumor
TCGA.BH.A0E6.01	BRCA	Tumor
TCGA.BH.A0E7.01	BRCA	Tumor
TCGA.BH.A0E9.01	BRCA	Tumor
TCGA.BH.A0EA.01	BRCA	Tumor
TCGA.BH.A0EB.01	BRCA	Tumor
TCGA.BH.A0EE.01	BRCA	Tumor
TCGA.BH.A0EI.01	BRCA	Tumor
TCGA.BH.A0GY.01	BRCA	Tumor
TCGA.BH.A0GZ.01	BRCA	Tumor
TCGA.BH.A0H0.01	BRCA	Tumor
TCGA.BH.A0H3.01	BRCA	Tumor
TCGA.BH.A0H5.01	BRCA	Tumor
TCGA.BH.A0H6.01	BRCA	Tumor
TCGA.BH.A0H7.01	BRCA	Tumor
TCGA.BH.A0H9.01	BRCA	Tumor
TCGA.BH.A0HA.01	BRCA	Tumor
TCGA.BH.A0HB.01	BRCA	Tumor
TCGA.BH.A0HF.01	BRCA	Tumor
TCGA.BH.A0HI.01	BRCA	Tumor
TCGA.BH.A0HK.01	BRCA	Tumor
TCGA.BH.A0HL.01	BRCA	Tumor
TCGA.BH.A0HN.01	BRCA	Tumor
TCGA.BH.A0HO.01	BRCA	Tumor
TCGA.BH.A0HP.01	BRCA	Tumor
TCGA.BH.A0HQ.01	BRCA	Tumor
TCGA.BH.A0HU.01	BRCA	Tumor
TCGA.BH.A0HW.01	BRCA	Tumor
TCGA.BH.A0HX.01	BRCA	Tumor
TCGA.BH.A0HY.01	BRCA	Tumor
TCGA.BH.A0RX.01	BRCA	Tumor
TCGA.BH.A0W3.01	BRCA	Tumor
TCGA.BH.A0W4.01	BRCA	Tumor
TCGA.BH.A0W5.01	BRCA	Tumor
TCGA.BH.A0W7.01	BRCA	Tumor
TCGA.BH.A0WA.01	BRCA	Tumor
TCGA.BH.A18F.01	BRCA	Tumor
TCGA.BH.A18G.01	BRCA	Tumor
TCGA.BH.A18H.01	BRCA	Tumor
TCGA.BH.A18I.01	BRCA	Tumor
TCGA.BH.A18J.01	BRCA	Tumor
TCGA.BH.A18K.01	BRCA	Tumor
TCGA.BH.A18L.01	BRCA	Tumor
TCGA.BH.A18M.01	BRCA	Tumor
TCGA.BH.A18N.01	BRCA	Tumor
TCGA.BH.A18P.01	BRCA	Tumor
TCGA.BH.A18Q.01	BRCA	Tumor
TCGA.BH.A18R.01	BRCA	Tumor
TCGA.BH.A18S.01	BRCA	Tumor
TCGA.BH.A18T.01	BRCA	Tumor
TCGA.BH.A18U.01	BRCA	Tumor
TCGA.BH.A18V.01	BRCA	Tumor
TCGA.BH.A1EN.01	BRCA	Tumor
TCGA.BH.A1EO.01	BRCA	Tumor
TCGA.BH.A1ES.01	BRCA	Tumor
TCGA.BH.A1ET.01	BRCA	Tumor
TCGA.BH.A1EU.01	BRCA	Tumor
TCGA.BH.A1EV.01	BRCA	Tumor
TCGA.BH.A1EW.01	BRCA	Tumor
TCGA.BH.A1EX.01	BRCA	Tumor
TCGA.BH.A1EY.01	BRCA	Tumor
TCGA.BH.A1F0.01	BRCA	Tumor
TCGA.BH.A1F2.01	BRCA	Tumor
TCGA.BH.A1F5.01	BRCA	Tumor
TCGA.BH.A1F6.01	BRCA	Tumor
TCGA.BH.A1F8.01	BRCA	Tumor
TCGA.BH.A1FB.01	BRCA	Tumor
TCGA.BH.A1FC.01	BRCA	Tumor
TCGA.BH.A1FD.01	BRCA	Tumor
TCGA.BH.A1FE.01	BRCA	Tumor
TCGA.BH.A1FG.01	BRCA	Tumor
TCGA.BH.A1FH.01	BRCA	Tumor
TCGA.BH.A1FJ.01	BRCA	Tumor
TCGA.BH.A1FL.01	BRCA	Tumor
TCGA.BH.A1FM.01	BRCA	Tumor
TCGA.BH.A1FN.01	BRCA	Tumor
TCGA.BH.A1FR.01	BRCA	Tumor
TCGA.BH.A1FU.01	BRCA	Tumor
TCGA.BH.A201.01	BRCA	Tumor
TCGA.BH.A202.01	BRCA	Tumor
TCGA.BH.A203.01	BRCA	Tumor
TCGA.BH.A204.01	BRCA	Tumor
TCGA.BH.A208.01	BRCA	Tumor
TCGA.BH.A209.01	BRCA	Tumor
TCGA.BH.A28O.01	BRCA	Tumor
TCGA.BH.A28Q.01	BRCA	Tumor
TCGA.BH.A2L8.01	BRCA	Tumor
TCGA.BH.A42T.01	BRCA	Tumor
TCGA.BH.A42U.01	BRCA	Tumor
TCGA.BH.A42V.01	BRCA	Tumor
TCGA.BH.A5IZ.01	BRCA	Tumor
TCGA.BH.A5J0.01	BRCA	Tumor
TCGA.BH.A6R8.01	BRCA	Tumor
TCGA.BH.A6R9.01	BRCA	Tumor
TCGA.BH.A8FY.01	BRCA	Tumor
TCGA.BH.A8FZ.01	BRCA	Tumor
TCGA.BH.A8G0.01	BRCA	Tumor
TCGA.BH.AB28.01	BRCA	Tumor
TCGA.C8.A12K.01	BRCA	Tumor
TCGA.C8.A12L.01	BRCA	Tumor
TCGA.C8.A12M.01	BRCA	Tumor
TCGA.C8.A12N.01	BRCA	Tumor
TCGA.C8.A12O.01	BRCA	Tumor
TCGA.C8.A12P.01	BRCA	Tumor
TCGA.C8.A12Q.01	BRCA	Tumor
TCGA.C8.A12T.01	BRCA	Tumor
TCGA.C8.A12U.01	BRCA	Tumor
TCGA.C8.A12V.01	BRCA	Tumor
TCGA.C8.A12W.01	BRCA	Tumor
TCGA.C8.A12X.01	BRCA	Tumor
TCGA.C8.A12Y.01	BRCA	Tumor
TCGA.C8.A12Z.01	BRCA	Tumor
TCGA.C8.A130.01	BRCA	Tumor
TCGA.C8.A131.01	BRCA	Tumor
TCGA.C8.A132.01	BRCA	Tumor
TCGA.C8.A133.01	BRCA	Tumor
TCGA.C8.A134.01	BRCA	Tumor
TCGA.C8.A135.01	BRCA	Tumor
TCGA.C8.A137.01	BRCA	Tumor
TCGA.C8.A138.01	BRCA	Tumor
TCGA.C8.A1HE.01	BRCA	Tumor
TCGA.C8.A1HF.01	BRCA	Tumor
TCGA.C8.A1HG.01	BRCA	Tumor
TCGA.C8.A1HI.01	BRCA	Tumor
TCGA.C8.A1HJ.01	BRCA	Tumor
TCGA.C8.A1HK.01	BRCA	Tumor
TCGA.C8.A1HL.01	BRCA	Tumor
TCGA.C8.A1HM.01	BRCA	Tumor
TCGA.C8.A1HN.01	BRCA	Tumor
TCGA.C8.A1HO.01	BRCA	Tumor
TCGA.C8.A26V.01	BRCA	Tumor
TCGA.C8.A26W.01	BRCA	Tumor
TCGA.C8.A26X.01	BRCA	Tumor
TCGA.C8.A26Y.01	BRCA	Tumor
TCGA.C8.A26Z.01	BRCA	Tumor
TCGA.C8.A273.01	BRCA	Tumor
TCGA.C8.A274.01	BRCA	Tumor
TCGA.C8.A275.01	BRCA	Tumor
TCGA.C8.A278.01	BRCA	Tumor
TCGA.C8.A27A.01	BRCA	Tumor
TCGA.C8.A27B.01	BRCA	Tumor
TCGA.C8.A3M7.01	BRCA	Tumor
TCGA.C8.A3M8.01	BRCA	Tumor
TCGA.C8.A8HP.01	BRCA	Tumor
TCGA.C8.A8HQ.01	BRCA	Tumor
TCGA.C8.A8HR.01	BRCA	Tumor
TCGA.D8.A13Y.01	BRCA	Tumor
TCGA.D8.A13Z.01	BRCA	Tumor
TCGA.D8.A140.01	BRCA	Tumor
TCGA.D8.A141.01	BRCA	Tumor
TCGA.D8.A142.01	BRCA	Tumor
TCGA.D8.A143.01	BRCA	Tumor
TCGA.D8.A145.01	BRCA	Tumor
TCGA.D8.A146.01	BRCA	Tumor
TCGA.D8.A147.01	BRCA	Tumor
TCGA.D8.A1J8.01	BRCA	Tumor
TCGA.D8.A1J9.01	BRCA	Tumor
TCGA.D8.A1JA.01	BRCA	Tumor
TCGA.D8.A1JB.01	BRCA	Tumor
TCGA.D8.A1JC.01	BRCA	Tumor
TCGA.D8.A1JD.01	BRCA	Tumor
TCGA.D8.A1JE.01	BRCA	Tumor
TCGA.D8.A1JF.01	BRCA	Tumor
TCGA.D8.A1JG.01	BRCA	Tumor
TCGA.D8.A1JH.01	BRCA	Tumor
TCGA.D8.A1JI.01	BRCA	Tumor
TCGA.D8.A1JJ.01	BRCA	Tumor
TCGA.D8.A1JK.01	BRCA	Tumor
TCGA.D8.A1JL.01	BRCA	Tumor
TCGA.D8.A1JM.01	BRCA	Tumor
TCGA.D8.A1JN.01	BRCA	Tumor
TCGA.D8.A1JP.01	BRCA	Tumor
TCGA.D8.A1JS.01	BRCA	Tumor
TCGA.D8.A1JT.01	BRCA	Tumor
TCGA.D8.A1JU.01	BRCA	Tumor
TCGA.D8.A1X5.01	BRCA	Tumor
TCGA.D8.A1X6.01	BRCA	Tumor
TCGA.D8.A1X7.01	BRCA	Tumor
TCGA.D8.A1X8.01	BRCA	Tumor
TCGA.D8.A1X9.01	BRCA	Tumor
TCGA.D8.A1XA.01	BRCA	Tumor
TCGA.D8.A1XB.01	BRCA	Tumor
TCGA.D8.A1XC.01	BRCA	Tumor
TCGA.D8.A1XD.01	BRCA	Tumor
TCGA.D8.A1XF.01	BRCA	Tumor
TCGA.D8.A1XG.01	BRCA	Tumor
TCGA.D8.A1XJ.01	BRCA	Tumor
TCGA.D8.A1XK.01	BRCA	Tumor
TCGA.D8.A1XL.01	BRCA	Tumor
TCGA.D8.A1XM.01	BRCA	Tumor
TCGA.D8.A1XO.01	BRCA	Tumor
TCGA.D8.A1XQ.01	BRCA	Tumor
TCGA.D8.A1XR.01	BRCA	Tumor
TCGA.D8.A1XS.01	BRCA	Tumor
TCGA.D8.A1XT.01	BRCA	Tumor
TCGA.D8.A1XU.01	BRCA	Tumor
TCGA.D8.A1XV.01	BRCA	Tumor
TCGA.D8.A1XW.01	BRCA	Tumor
TCGA.D8.A1XY.01	BRCA	Tumor
TCGA.D8.A1XZ.01	BRCA	Tumor
TCGA.D8.A1Y0.01	BRCA	Tumor
TCGA.D8.A1Y1.01	BRCA	Tumor
TCGA.D8.A1Y2.01	BRCA	Tumor
TCGA.D8.A1Y3.01	BRCA	Tumor
TCGA.D8.A27E.01	BRCA	Tumor
TCGA.D8.A27F.01	BRCA	Tumor
TCGA.D8.A27G.01	BRCA	Tumor
TCGA.D8.A27H.01	BRCA	Tumor
TCGA.D8.A27I.01	BRCA	Tumor
TCGA.D8.A27K.01	BRCA	Tumor
TCGA.D8.A27L.01	BRCA	Tumor
TCGA.D8.A27M.01	BRCA	Tumor
TCGA.D8.A27N.01	BRCA	Tumor
TCGA.D8.A27P.01	BRCA	Tumor
TCGA.D8.A27R.01	BRCA	Tumor
TCGA.D8.A27T.01	BRCA	Tumor
TCGA.D8.A27V.01	BRCA	Tumor
TCGA.D8.A27W.01	BRCA	Tumor
TCGA.D8.A3Z5.01	BRCA	Tumor
TCGA.D8.A3Z6.01	BRCA	Tumor
TCGA.D8.A4Z1.01	BRCA	Tumor
TCGA.D8.A73U.01	BRCA	Tumor
TCGA.D8.A73W.01	BRCA	Tumor
TCGA.D8.A73X.01	BRCA	Tumor
TCGA.E2.A105.01	BRCA	Tumor
TCGA.E2.A106.01	BRCA	Tumor
TCGA.E2.A107.01	BRCA	Tumor
TCGA.E2.A108.01	BRCA	Tumor
TCGA.E2.A109.01	BRCA	Tumor
TCGA.E2.A10A.01	BRCA	Tumor
TCGA.E2.A10B.01	BRCA	Tumor
TCGA.E2.A10C.01	BRCA	Tumor
TCGA.E2.A10E.01	BRCA	Tumor
TCGA.E2.A10F.01	BRCA	Tumor
TCGA.E2.A14N.01	BRCA	Tumor
TCGA.E2.A14O.01	BRCA	Tumor
TCGA.E2.A14P.01	BRCA	Tumor
TCGA.E2.A14Q.01	BRCA	Tumor
TCGA.E2.A14R.01	BRCA	Tumor
TCGA.E2.A14T.01	BRCA	Tumor
TCGA.E2.A14U.01	BRCA	Tumor
TCGA.E2.A14V.01	BRCA	Tumor
TCGA.E2.A14W.01	BRCA	Tumor
TCGA.E2.A14X.01	BRCA	Tumor
TCGA.E2.A14Y.01	BRCA	Tumor
TCGA.E2.A14Z.01	BRCA	Tumor
TCGA.E2.A150.01	BRCA	Tumor
TCGA.E2.A152.01	BRCA	Tumor
TCGA.E2.A153.01	BRCA	Tumor
TCGA.E2.A154.01	BRCA	Tumor
TCGA.E2.A155.01	BRCA	Tumor
TCGA.E2.A156.01	BRCA	Tumor
TCGA.E2.A158.01	BRCA	Tumor
TCGA.E2.A159.01	BRCA	Tumor
TCGA.E2.A15A.01	BRCA	Tumor
TCGA.E2.A15C.01	BRCA	Tumor
TCGA.E2.A15D.01	BRCA	Tumor
TCGA.E2.A15E.01	BRCA	Tumor
TCGA.E2.A15F.01	BRCA	Tumor
TCGA.E2.A15G.01	BRCA	Tumor
TCGA.E2.A15H.01	BRCA	Tumor
TCGA.E2.A15I.01	BRCA	Tumor
TCGA.E2.A15J.01	BRCA	Tumor
TCGA.E2.A15K.01	BRCA	Tumor
TCGA.E2.A15L.01	BRCA	Tumor
TCGA.E2.A15M.01	BRCA	Tumor
TCGA.E2.A15O.01	BRCA	Tumor
TCGA.E2.A15P.01	BRCA	Tumor
TCGA.E2.A15R.01	BRCA	Tumor
TCGA.E2.A15S.01	BRCA	Tumor
TCGA.E2.A15T.01	BRCA	Tumor
TCGA.E2.A1AZ.01	BRCA	Tumor
TCGA.E2.A1B0.01	BRCA	Tumor
TCGA.E2.A1B1.01	BRCA	Tumor
TCGA.E2.A1B4.01	BRCA	Tumor
TCGA.E2.A1B5.01	BRCA	Tumor
TCGA.E2.A1B6.01	BRCA	Tumor
TCGA.E2.A1BC.01	BRCA	Tumor
TCGA.E2.A1BD.01	BRCA	Tumor
TCGA.E2.A1IE.01	BRCA	Tumor
TCGA.E2.A1IF.01	BRCA	Tumor
TCGA.E2.A1IG.01	BRCA	Tumor
TCGA.E2.A1IH.01	BRCA	Tumor
TCGA.E2.A1II.01	BRCA	Tumor
TCGA.E2.A1IJ.01	BRCA	Tumor
TCGA.E2.A1IK.01	BRCA	Tumor
TCGA.E2.A1IL.01	BRCA	Tumor
TCGA.E2.A1IN.01	BRCA	Tumor
TCGA.E2.A1IO.01	BRCA	Tumor
TCGA.E2.A1IU.01	BRCA	Tumor
TCGA.E2.A1L6.01	BRCA	Tumor
TCGA.E2.A1L7.01	BRCA	Tumor
TCGA.E2.A1L8.01	BRCA	Tumor
TCGA.E2.A1L9.01	BRCA	Tumor
TCGA.E2.A1LA.01	BRCA	Tumor
TCGA.E2.A1LB.01	BRCA	Tumor
TCGA.E2.A1LE.01	BRCA	Tumor
TCGA.E2.A1LG.01	BRCA	Tumor
TCGA.E2.A1LH.01	BRCA	Tumor
TCGA.E2.A1LI.01	BRCA	Tumor
TCGA.E2.A1LK.01	BRCA	Tumor
TCGA.E2.A1LL.01	BRCA	Tumor
TCGA.E2.A1LS.01	BRCA	Tumor
TCGA.E2.A2P5.01	BRCA	Tumor
TCGA.E2.A2P6.01	BRCA	Tumor
TCGA.E2.A3DX.01	BRCA	Tumor
TCGA.E2.A56Z.01	BRCA	Tumor
TCGA.E2.A570.01	BRCA	Tumor
TCGA.E2.A572.01	BRCA	Tumor
TCGA.E2.A573.01	BRCA	Tumor
TCGA.E2.A574.01	BRCA	Tumor
TCGA.E2.A576.01	BRCA	Tumor
TCGA.E2.A9RU.01	BRCA	Tumor
TCGA.E9.A1N3.01	BRCA	Tumor
TCGA.E9.A1N4.01	BRCA	Tumor
TCGA.E9.A1N5.01	BRCA	Tumor
TCGA.E9.A1N6.01	BRCA	Tumor
TCGA.E9.A1N8.01	BRCA	Tumor
TCGA.E9.A1N9.01	BRCA	Tumor
TCGA.E9.A1NA.01	BRCA	Tumor
TCGA.E9.A1NC.01	BRCA	Tumor
TCGA.E9.A1ND.01	BRCA	Tumor
TCGA.E9.A1NE.01	BRCA	Tumor
TCGA.E9.A1NF.01	BRCA	Tumor
TCGA.E9.A1NG.01	BRCA	Tumor
TCGA.E9.A1NH.01	BRCA	Tumor
TCGA.E9.A1NI.01	BRCA	Tumor
TCGA.E9.A1QZ.01	BRCA	Tumor
TCGA.E9.A1R0.01	BRCA	Tumor
TCGA.E9.A1R2.01	BRCA	Tumor
TCGA.E9.A1R3.01	BRCA	Tumor
TCGA.E9.A1R4.01	BRCA	Tumor
TCGA.E9.A1R5.01	BRCA	Tumor
TCGA.E9.A1R6.01	BRCA	Tumor
TCGA.E9.A1R7.01	BRCA	Tumor
TCGA.E9.A1RA.01	BRCA	Tumor
TCGA.E9.A1RB.01	BRCA	Tumor
TCGA.E9.A1RC.01	BRCA	Tumor
TCGA.E9.A1RD.01	BRCA	Tumor
TCGA.E9.A1RE.01	BRCA	Tumor
TCGA.E9.A1RF.01	BRCA	Tumor
TCGA.E9.A1RG.01	BRCA	Tumor
TCGA.E9.A1RH.01	BRCA	Tumor
TCGA.E9.A1RI.01	BRCA	Tumor
TCGA.E9.A226.01	BRCA	Tumor
TCGA.E9.A227.01	BRCA	Tumor
TCGA.E9.A228.01	BRCA	Tumor
TCGA.E9.A229.01	BRCA	Tumor
TCGA.E9.A22A.01	BRCA	Tumor
TCGA.E9.A22B.01	BRCA	Tumor
TCGA.E9.A22D.01	BRCA	Tumor
TCGA.E9.A22E.01	BRCA	Tumor
TCGA.E9.A22G.01	BRCA	Tumor
TCGA.E9.A22H.01	BRCA	Tumor
TCGA.E9.A243.01	BRCA	Tumor
TCGA.E9.A244.01	BRCA	Tumor
TCGA.E9.A245.01	BRCA	Tumor
TCGA.E9.A247.01	BRCA	Tumor
TCGA.E9.A248.01	BRCA	Tumor
TCGA.E9.A249.01	BRCA	Tumor
TCGA.E9.A24A.01	BRCA	Tumor
TCGA.E9.A295.01	BRCA	Tumor
TCGA.E9.A2JS.01	BRCA	Tumor
TCGA.E9.A2JT.01	BRCA	Tumor
TCGA.E9.A3HO.01	BRCA	Tumor
TCGA.E9.A3Q9.01	BRCA	Tumor
TCGA.E9.A3QA.01	BRCA	Tumor
TCGA.E9.A3X8.01	BRCA	Tumor
TCGA.E9.A54X.01	BRCA	Tumor
TCGA.E9.A54Y.01	BRCA	Tumor
TCGA.E9.A5FK.01	BRCA	Tumor
TCGA.E9.A5FL.01	BRCA	Tumor
TCGA.E9.A5UO.01	BRCA	Tumor
TCGA.E9.A5UP.01	BRCA	Tumor
TCGA.E9.A6HE.01	BRCA	Tumor
TCGA.EW.A1IW.01	BRCA	Tumor
TCGA.EW.A1IX.01	BRCA	Tumor
TCGA.EW.A1IY.01	BRCA	Tumor
TCGA.EW.A1IZ.01	BRCA	Tumor
TCGA.EW.A1J1.01	BRCA	Tumor
TCGA.EW.A1J2.01	BRCA	Tumor
TCGA.EW.A1J3.01	BRCA	Tumor
TCGA.EW.A1J5.01	BRCA	Tumor
TCGA.EW.A1J6.01	BRCA	Tumor
TCGA.EW.A1OV.01	BRCA	Tumor
TCGA.EW.A1OW.01	BRCA	Tumor
TCGA.EW.A1OX.01	BRCA	Tumor
TCGA.EW.A1OY.01	BRCA	Tumor
TCGA.EW.A1OZ.01	BRCA	Tumor
TCGA.EW.A1P0.01	BRCA	Tumor
TCGA.EW.A1P1.01	BRCA	Tumor
TCGA.EW.A1P3.01	BRCA	Tumor
TCGA.EW.A1P4.01	BRCA	Tumor
TCGA.EW.A1P5.01	BRCA	Tumor
TCGA.EW.A1P6.01	BRCA	Tumor
TCGA.EW.A1P7.01	BRCA	Tumor
TCGA.EW.A1P8.01	BRCA	Tumor
TCGA.EW.A1PA.01	BRCA	Tumor
TCGA.EW.A1PB.01	BRCA	Tumor
TCGA.EW.A1PC.01	BRCA	Tumor
TCGA.EW.A1PD.01	BRCA	Tumor
TCGA.EW.A1PE.01	BRCA	Tumor
TCGA.EW.A1PF.01	BRCA	Tumor
TCGA.EW.A1PG.01	BRCA	Tumor
TCGA.EW.A1PH.01	BRCA	Tumor
TCGA.EW.A2FR.01	BRCA	Tumor
TCGA.EW.A2FS.01	BRCA	Tumor
TCGA.EW.A2FV.01	BRCA	Tumor
TCGA.EW.A2FW.01	BRCA	Tumor
TCGA.EW.A3E8.01	BRCA	Tumor
TCGA.EW.A3U0.01	BRCA	Tumor
TCGA.EW.A423.01	BRCA	Tumor
TCGA.EW.A424.01	BRCA	Tumor
TCGA.EW.A6S9.01	BRCA	Tumor
TCGA.EW.A6SA.01	BRCA	Tumor
TCGA.EW.A6SB.01	BRCA	Tumor
TCGA.EW.A6SC.01	BRCA	Tumor
TCGA.EW.A6SD.01	BRCA	Tumor
TCGA.GI.A2C8.01	BRCA	Tumor
TCGA.GI.A2C9.01	BRCA	Tumor
TCGA.GM.A2D9.01	BRCA	Tumor
TCGA.GM.A2DA.01	BRCA	Tumor
TCGA.GM.A2DB.01	BRCA	Tumor
TCGA.GM.A2DC.01	BRCA	Tumor
TCGA.GM.A2DD.01	BRCA	Tumor
TCGA.GM.A2DF.01	BRCA	Tumor
TCGA.GM.A2DH.01	BRCA	Tumor
TCGA.GM.A2DI.01	BRCA	Tumor
TCGA.GM.A2DK.01	BRCA	Tumor
TCGA.GM.A2DL.01	BRCA	Tumor
TCGA.GM.A2DM.01	BRCA	Tumor
TCGA.GM.A2DN.01	BRCA	Tumor
TCGA.GM.A2DO.01	BRCA	Tumor
TCGA.GM.A3NW.01	BRCA	Tumor
TCGA.GM.A3NY.01	BRCA	Tumor
TCGA.GM.A3XG.01	BRCA	Tumor
TCGA.GM.A3XL.01	BRCA	Tumor
TCGA.GM.A3XN.01	BRCA	Tumor
TCGA.GM.A4E0.01	BRCA	Tumor
TCGA.GM.A5PV.01	BRCA	Tumor
TCGA.GM.A5PX.01	BRCA	Tumor
TCGA.HN.A2NL.01	BRCA	Tumor
TCGA.HN.A2OB.01	BRCA	Tumor
TCGA.JL.A3YW.01	BRCA	Tumor
TCGA.JL.A3YX.01	BRCA	Tumor
TCGA.LD.A66U.01	BRCA	Tumor
TCGA.LD.A74U.01	BRCA	Tumor
TCGA.LD.A7W6.01	BRCA	Tumor
TCGA.LD.A9QF.01	BRCA	Tumor
TCGA.LL.A440.01	BRCA	Tumor
TCGA.LL.A441.01	BRCA	Tumor
TCGA.LL.A442.01	BRCA	Tumor
TCGA.LL.A50Y.01	BRCA	Tumor
TCGA.LL.A5YL.01	BRCA	Tumor
TCGA.LL.A5YM.01	BRCA	Tumor
TCGA.LL.A5YN.01	BRCA	Tumor
TCGA.LL.A5YO.01	BRCA	Tumor
TCGA.LL.A5YP.01	BRCA	Tumor
TCGA.LL.A6FP.01	BRCA	Tumor
TCGA.LL.A6FQ.01	BRCA	Tumor
TCGA.LL.A6FR.01	BRCA	Tumor
TCGA.LL.A73Y.01	BRCA	Tumor
TCGA.LL.A73Z.01	BRCA	Tumor
TCGA.LL.A740.01	BRCA	Tumor
TCGA.LL.A7SZ.01	BRCA	Tumor
TCGA.LL.A7T0.01	BRCA	Tumor
TCGA.LL.A8F5.01	BRCA	Tumor
TCGA.LL.A9Q3.01	BRCA	Tumor
TCGA.LQ.A4E4.01	BRCA	Tumor
TCGA.MS.A51U.01	BRCA	Tumor
TCGA.OK.A5Q2.01	BRCA	Tumor
TCGA.OL.A5D6.01	BRCA	Tumor
TCGA.OL.A5D7.01	BRCA	Tumor
TCGA.OL.A5D8.01	BRCA	Tumor
TCGA.OL.A5DA.01	BRCA	Tumor
TCGA.OL.A5RU.01	BRCA	Tumor
TCGA.OL.A5RV.01	BRCA	Tumor
TCGA.OL.A5RW.01	BRCA	Tumor
TCGA.OL.A5RX.01	BRCA	Tumor
TCGA.OL.A5RY.01	BRCA	Tumor
TCGA.OL.A5RZ.01	BRCA	Tumor
TCGA.OL.A5S0.01	BRCA	Tumor
TCGA.OL.A66H.01	BRCA	Tumor
TCGA.OL.A66I.01	BRCA	Tumor
TCGA.OL.A66J.01	BRCA	Tumor
TCGA.OL.A66K.01	BRCA	Tumor
TCGA.OL.A66L.01	BRCA	Tumor
TCGA.OL.A66N.01	BRCA	Tumor
TCGA.OL.A66O.01	BRCA	Tumor
TCGA.OL.A66P.01	BRCA	Tumor
TCGA.OL.A6VO.01	BRCA	Tumor
TCGA.OL.A6VQ.01	BRCA	Tumor
TCGA.OL.A6VR.01	BRCA	Tumor
TCGA.OL.A97C.01	BRCA	Tumor
TCGA.PE.A5DC.01	BRCA	Tumor
TCGA.PE.A5DD.01	BRCA	Tumor
TCGA.PE.A5DE.01	BRCA	Tumor
TCGA.PL.A8LV.01	BRCA	Tumor
TCGA.PL.A8LX.01	BRCA	Tumor
TCGA.PL.A8LY.01	BRCA	Tumor
TCGA.PL.A8LZ.01	BRCA	Tumor
TCGA.S3.A6ZF.01	BRCA	Tumor
TCGA.S3.A6ZG.01	BRCA	Tumor
TCGA.S3.A6ZH.01	BRCA	Tumor
TCGA.S3.AA0Z.01	BRCA	Tumor
TCGA.S3.AA10.01	BRCA	Tumor
TCGA.S3.AA11.01	BRCA	Tumor
TCGA.S3.AA12.01	BRCA	Tumor
TCGA.S3.AA14.01	BRCA	Tumor
TCGA.S3.AA15.01	BRCA	Tumor
TCGA.S3.AA17.01	BRCA	Tumor
TCGA.UL.AAZ6.01	BRCA	Tumor
TCGA.UU.A93S.01	BRCA	Tumor
TCGA.V7.A7HQ.01	BRCA	Tumor
TCGA.W8.A86G.01	BRCA	Tumor
TCGA.WT.AB41.01	BRCA	Tumor
TCGA.WT.AB44.01	BRCA	Tumor
TCGA.XX.A899.01	BRCA	Tumor
TCGA.XX.A89A.01	BRCA	Tumor
TCGA.Z7.A8R5.01	BRCA	Tumor
TCGA.Z7.A8R6.01	BRCA	Tumor
TCGA.A7.A0CE.11	BRCA	Normal
TCGA.A7.A0CH.11	BRCA	Normal
TCGA.A7.A0D9.11	BRCA	Normal
TCGA.A7.A0DB.11	BRCA	Normal
TCGA.A7.A0DC.11	BRCA	Normal
TCGA.A7.A13E.11	BRCA	Normal
TCGA.A7.A13F.11	BRCA	Normal
TCGA.A7.A13G.11	BRCA	Normal
TCGA.AC.A23H.11	BRCA	Normal
TCGA.AC.A2FB.11	BRCA	Normal
TCGA.AC.A2FF.11	BRCA	Normal
TCGA.AC.A2FM.11	BRCA	Normal
TCGA.BH.A0AU.11	BRCA	Normal
TCGA.BH.A0AY.11	BRCA	Normal
TCGA.BH.A0AZ.11	BRCA	Normal
TCGA.BH.A0B3.11	BRCA	Normal
TCGA.BH.A0B5.11	BRCA	Normal
TCGA.BH.A0B7.11	BRCA	Normal
TCGA.BH.A0B8.11	BRCA	Normal
TCGA.BH.A0BA.11	BRCA	Normal
TCGA.BH.A0BC.11	BRCA	Normal
TCGA.BH.A0BJ.11	BRCA	Normal
TCGA.BH.A0BM.11	BRCA	Normal
TCGA.BH.A0BQ.11	BRCA	Normal
TCGA.BH.A0BS.11	BRCA	Normal
TCGA.BH.A0BT.11	BRCA	Normal
TCGA.BH.A0BV.11	BRCA	Normal
TCGA.BH.A0BW.11	BRCA	Normal
TCGA.BH.A0BZ.11	BRCA	Normal
TCGA.BH.A0C0.11	BRCA	Normal
TCGA.BH.A0C3.11	BRCA	Normal
TCGA.BH.A0DD.11	BRCA	Normal
TCGA.BH.A0DG.11	BRCA	Normal
TCGA.BH.A0DH.11	BRCA	Normal
TCGA.BH.A0DK.11	BRCA	Normal
TCGA.BH.A0DL.11	BRCA	Normal
TCGA.BH.A0DO.11	BRCA	Normal
TCGA.BH.A0DP.11	BRCA	Normal
TCGA.BH.A0DQ.11	BRCA	Normal
TCGA.BH.A0DT.11	BRCA	Normal
TCGA.BH.A0DV.11	BRCA	Normal
TCGA.BH.A0DZ.11	BRCA	Normal
TCGA.BH.A0E0.11	BRCA	Normal
TCGA.BH.A0E1.11	BRCA	Normal
TCGA.BH.A0H5.11	BRCA	Normal
TCGA.BH.A0H7.11	BRCA	Normal
TCGA.BH.A0H9.11	BRCA	Normal
TCGA.BH.A0HA.11	BRCA	Normal
TCGA.BH.A0HK.11	BRCA	Normal
TCGA.BH.A18J.11	BRCA	Normal
TCGA.BH.A18K.11	BRCA	Normal
TCGA.BH.A18L.11	BRCA	Normal
TCGA.BH.A18M.11	BRCA	Normal
TCGA.BH.A18N.11	BRCA	Normal
TCGA.BH.A18P.11	BRCA	Normal
TCGA.BH.A18Q.11	BRCA	Normal
TCGA.BH.A18R.11	BRCA	Normal
TCGA.BH.A18S.11	BRCA	Normal
TCGA.BH.A18U.11	BRCA	Normal
TCGA.BH.A18V.11	BRCA	Normal
TCGA.BH.A1EN.11	BRCA	Normal
TCGA.BH.A1EO.11	BRCA	Normal
TCGA.BH.A1ET.11	BRCA	Normal
TCGA.BH.A1EU.11	BRCA	Normal
TCGA.BH.A1EV.11	BRCA	Normal
TCGA.BH.A1EW.11	BRCA	Normal
TCGA.BH.A1F0.11	BRCA	Normal
TCGA.BH.A1F2.11	BRCA	Normal
TCGA.BH.A1F6.11	BRCA	Normal
TCGA.BH.A1F8.11	BRCA	Normal
TCGA.BH.A1FB.11	BRCA	Normal
TCGA.BH.A1FC.11	BRCA	Normal
TCGA.BH.A1FD.11	BRCA	Normal
TCGA.BH.A1FE.11	BRCA	Normal
TCGA.BH.A1FG.11	BRCA	Normal
TCGA.BH.A1FH.11	BRCA	Normal
TCGA.BH.A1FJ.11	BRCA	Normal
TCGA.BH.A1FM.11	BRCA	Normal
TCGA.BH.A1FN.11	BRCA	Normal
TCGA.BH.A1FR.11	BRCA	Normal
TCGA.BH.A1FU.11	BRCA	Normal
TCGA.BH.A203.11	BRCA	Normal
TCGA.BH.A204.11	BRCA	Normal
TCGA.BH.A208.11	BRCA	Normal
TCGA.BH.A209.11	BRCA	Normal
TCGA.E2.A153.11	BRCA	Normal
TCGA.E2.A158.11	BRCA	Normal
TCGA.E2.A15I.11	BRCA	Normal
TCGA.E2.A15K.11	BRCA	Normal
TCGA.E2.A15M.11	BRCA	Normal
TCGA.E2.A1BC.11	BRCA	Normal
TCGA.E2.A1IG.11	BRCA	Normal
TCGA.E2.A1L7.11	BRCA	Normal
TCGA.E2.A1LB.11	BRCA	Normal
TCGA.E2.A1LH.11	BRCA	Normal
TCGA.E2.A1LS.11	BRCA	Normal
TCGA.E9.A1N4.11	BRCA	Normal
TCGA.E9.A1N5.11	BRCA	Normal
TCGA.E9.A1N6.11	BRCA	Normal
TCGA.E9.A1N9.11	BRCA	Normal
TCGA.E9.A1NA.11	BRCA	Normal
TCGA.E9.A1ND.11	BRCA	Normal
TCGA.E9.A1NF.11	BRCA	Normal
TCGA.E9.A1NG.11	BRCA	Normal
TCGA.E9.A1R7.11	BRCA	Normal
TCGA.E9.A1RB.11	BRCA	Normal
TCGA.E9.A1RC.11	BRCA	Normal
TCGA.E9.A1RD.11	BRCA	Normal
TCGA.E9.A1RF.11	BRCA	Normal
TCGA.E9.A1RH.11	BRCA	Normal
TCGA.E9.A1RI.11	BRCA	Normal
TCGA.GI.A2C8.11	BRCA	Normal
TCGA.GI.A2C9.11	BRCA	Normal
GTEX.1117F.2826.SM.5GZXL	BRCA	Normal
GTEX.111YS.1926.SM.5GICC	BRCA	Normal
GTEX.1122O.1226.SM.5H113	BRCA	Normal
GTEX.117XS.1926.SM.5GICO	BRCA	Normal
[truncated: 24,773 more rows]
