# Supplementary material for: Comprehensive Pan-Cancer Analysis and the Regulatory Mechanism of ASF1B, a Gene Associated With Thyroid Cancer Prognosis in the Tumor Micro-Environment
Source: Front Oncol. 2021 Aug 20;11:711756. doi: 10.3389/fonc.2021.711756 (PMC8417739; doi:10.3389/fonc.2021.711756)
Supplement: Supplementary Table 2 — The gene lists of DEGs and Genes about DFS. [file Table_2.xlsx]

## Sheet: DEGs
Gene	logFC	P.Value
TFPI	-3.41262	0
ANKHD1	-4.33233	0
BBS1	-3.79285	0
TOMM6	-7.66127	0
EIF4A1	-5.76335	0
C11orf52	-3.99473	0
ATRIP	-3.32995	0
FXYD1	-4.37914	0
RTEL1	-4.23768	0
ABCA9	-3.81125	0
SNX15	-3.81388	0
S100A1	4.66765	0
TEN1	-4.65991	0
GPS2	-4.21369	0
XBP1	-6.89508	0
JMJD7	-4.86672	0
EEF1G	-8.89834	0
SPNS1	-4.55247	0
TREX1	-4.34021	0
ZNF410	-2.67253	0
SPSB3	-4.62527	0
UBE2V1	-3.37897	0
ACAD11	-4.70616	0
GIMAP5	-4.46124	0
CCDC117	-2.84252	0
PID1	-3.38505	0
ARHGAP8	-3.72679	0
TIMP3	-6.23049	0
NDST2	-3.38541	0
NPC2	3.14437	0
TNFRSF6B	-5.37372	0
AS3MT	-3.2866	0
TTC4	-3.26528	0
ADH1B	-5.48288	0
C7orf25	-2.40091	0
SARNP	-4.28279	0
ABCB6	-3.88861	0
AARSD1	-3.0761	0
PTRH1	-3.03161	0
PLA2G4B	-5.65819	0
ZNRF3	-2.59873	0
PLSCR3	-4.29604	0
MROH7	-4.3245	0
RPL17	-4.23312	0
TXNDC5	-4.65336	0
OGFOD2	-3.06675	0
ARL6IP4	-6.0195	0
MTCP1	-2.10086	0
PILRB	-5.84269	0
RBM4	-2.49962	0
LAT	-4.52729	0
ZNF564	-2.45744	0
MANEAL	2.50193	0
RNASE4	-4.0251	0
ZNF23	-3.37198	0
FGF11	-2.72833	0
PSMA6	-3.03431	0
ADAM33	-3.92178	0
AGAP5	-2.45468	0
TRPV1	-3.03278	0
ITIH4	-3.91844	0
SCLY	-2.41823	0
CHMP4A	-3.1068	0
CELF6	-4.82978	0
PCSK7	-2.58806	0
EGFL8	-4.30808	0
PAK6	-2.47151	0
KREMEN1	-3.81706	0
MTG1	-3.18513	0
IFI30	-4.78475	0
NHEJ1	-2.51269	0
LY6G5B	-3.91094	0
MINDY4	-2.86828	0
CDK3	-4.14622	0
LIPH	4.71427	0
NPEPL1	-3.95179	0
RNASEK	-3.77022	0
WDR73	-2.40362	0
MUSTN1	-5.011	0
ZGPAT	-2.60757	0
APOD	-5.92901	0
TM9SF1	-2.59916	0
CCDC180	-2.79598	0
CHKB	-4.26663	0
TRIM34	-2.57501	0
ALKBH6	-2.71058	0
CFD	-4.34793	0
CDRT4	-3.87752	0
TSSK3	-2.99858	0
ABCA6	-3.3645	0
LUC7L2	-2.16925	0
CSRP2	-2.82354	0
NPIPB5	-3.73505	0
ARHGEF18	-2.78696	0
TRAPPC5	-2.84106	0
TRIM52	-2.36214	0
ABHD16A	-2.83883	0
PBX4	-3.16634	0
TSTD3	-2.28309	0
GOLT1A	3.55107	0
MDP1	-2.047	0
GPC3	-3.88235	0
ILK	-3.1635	0
SLC7A6	-2.70606	0
TBX1	-3.33958	0
TICAM2	-2.498	0
MRPL38	-2.90665	0
PIK3R2	-3.53484	0
CCL14	-3.77085	0
CENPT	-2.45715	0
DNLZ	-2.34324	0
SDR39U1	-2.44462	0
PPP1R12C	-2.241	0
MIF	4.12198	0
PPT2	-2.37003	0
OSR1	-3.47934	0
STRADA	-2.16334	0
NDUFV2	-2.25392	0
DBNDD2	-3.13652	0
CLMN	-2.2508	0
HIF3A	-3.60297	0
NPFF	-2.94649	0
PODN	-4.25701	0
SRXN1	-3.99238	0
MRPS24	-2.81567	0
PSMC1	-2.46445	0
BCKDHA	-2.87906	0
CHRD	-3.13225	0
MEF2B	-2.88127	0
MMRN1	-3.8058	0
BOLA2	-2.15666	0
C17orf49	-2.94232	0
LGI4	-3.12602	0
ACACB	-2.47937	0
METTL7B	4.41952	0
NDUFA7	-2.87613	0
XRCC3	-2.81312	0
C12orf45	2.67193	0
SLC17A7	-2.0885	0
BSCL2	-2.58301	0
SAP25	-4.65721	0
ZNF337	-2.46476	0
EGLN2	-2.43439	0
IPO4	-2.5903	0
TMEFF1	-2.30762	0
MATR3	-2.0153	0
TMEM120B	-2.17266	0
DDX39B	-3.04995	0
SPATA13	-2.2302	0
CPT1B	-4.20328	0
PDLIM3	-3.12463	0
EME2	-2.75323	0
LRCH4	-3.22518	0
CRIPAK	-2.6219	0
PPAN	-2.22467	0
FBXO17	-2.06478	0
SEC16B	-2.8619	0
CYB5D1	-2.11881	0
FEZ1	-2.22653	0
IRF9	-3.70972	0
ADORA2A	-2.25439	0
PLEKHH1	-3.18995	0
CTRL	-2.09481	0
PRSS53	-2.39382	0
NPIPA1	-3.072	0
MICAL3	-2.09011	0
PIGT	2.64705	0
PLAGL1	-2.19464	0
SEC31B	-2.77429	0
RPL36A	-2.7375	0
TBX22	-3.16696	0
TGFA	2.83182	0
INO80B	-2.98671	0
MSH5	-2.34179	0
VIT	-3.12996	0
NKTR	-2.77383	0
SVEP1	-2.85069	0
PKDCC	-2.94583	0
CDK11A	-2.59442	0
ZC3H11A	3.12601	0
KLHDC8A	3.91827	0
NOL12	-2.11906	0
SUGP2	-2.0538	0
NPHP3	-2.69285	0
ATAD3B	-2.41455	0
MZF1	-2.39045	0
NRN1L	-2.31478	0
HSPB6	-3.5187	0
AP1G2	-2.91614	0
WBP1	-2.63075	0
SRPX	-3.49623	0
TEPSIN	-2.34447	0
SAPCD1	-2.51675	0
ANKRD23	-2.19526	0
PARP6	-2.21612	0
PEAR1	-2.62283	0
ABCA10	-2.95338	0
HSD17B3	-2.85463	0
AOX1	-3.64187	0
LYVE1	-3.58313	0
TAF1C	-2.04425	0
CCND1	2.47516	0
C8orf88	-2.43582	0
MYZAP	-2.09095	0
ADCY4	-2.83443	0
KSR1	-2.10465	0
RHOT2	-2.02582	0
FMO2	-3.26614	0
CFAP69	-2.05578	0
GTF2H4	-2.82425	0
LAD1	2.85759	0
WNT11	-3.25549	0
PRPF40B	-2.10336	0
SARS2	-2.12353	0
LIME1	-3.13775	0
U2AF1L4	-2.4824	0
LAMA2	-3.2563	0
CDH3	3.87041	0
CHRDL1	-4.19207	0
PGM5	-2.51278	0
MRNIP	-2.15118	0
GABBR1	-2.96534	0
SCARA5	-4.12898	0
DPY19L2	-2.81931	0
CCDC189	-2.41994	0
PAN2	-2.4196	0
ECHDC2	-2.13946	0
MAN2C1	-2.39177	0
CD68	-3.91066	0
QPCT	3.76165	0
GOLGA8M	-2.96487	0
CORO7	-2.07775	0
SNED1	-2.48446	0
ASIC3	-2.24317	0
RNPC3	-2.89244	0
DMPK	-2.37016	0
AKR1C1	-3.01038	0
RBM5	-2.03054	0
LRRN4CL	-2.60004	0
PDGFRA	-3.15441	0
RXRG	4.62324	0
CCNL1	-2.29466	0
NPIPB4	-2.1291	0
KIAA0895L	-2.74549	0
ROBO3	-2.37824	0
GALE	2.53715	0
YJEFN3	-3.2236	0
APBB3	-2.54708	0
RELN	-2.0313	0
RMI2	2.30267	0
DPP6	-3.37251	0
CLDN16	4.76376	0
OLFM1	-2.32986	0
TTLL3	-2.91068	0
C1R	-3.94247	0
FABP4	-4.96435	0
AGAP6	-2.37554	1.97626258336499e-323
ACAP3	-2.2177	1.97626258336499e-323
LMNTD2	-2.58131	2.96439387504748e-323
ANKZF1	-2.1231	3.95252516672997e-323
ASPG	-3.03947	5.92878775009496e-323
RAB24	-2.26926	6.91691904177745e-323
FGF10	-2.52798	1.28457067918724e-322
CD302	-2.18659	4.54540394173947e-322
FGF7	-3.09934	7.31217155845045e-322
ASF1B	2.16387	1.26480805335359e-321
PLA2G6	-2.85135	1.32409593085454e-321
INTS3	-2.15512	4.92089383257882e-321
NME2	-2.3243	1.39128885868895e-320
PLEKHH2	-2.2736	5.18581183187889e-319
PTGIR	-2.94337	5.22504064415869e-319
DUSP4	2.55314	5.37889268627365e-319
ECSCR	-2.47758	1.45875846328503e-318
TSPYL2	-2.50976	2.84544263015474e-318
LAMC2	2.40104	8.0853250063145e-318
SCML1	-2.03089	1.90486812127834e-317
FBLN5	-2.41277	7.71461174213914e-317
LPIN3	-2.08621	6.59680047125134e-316
LCAT	-2.52206	1.33448186858819e-314
CITED1	5.14814	3.52412283729371e-314
ELP4	2.05888	3.79740954974951e-314
RASSF4	-2.42041	5.24797329023428e-313
BCL2L2-PABPN1	-2.13232	6.30801216220395e-313
TWIST2	-2.57492	1.02386096576384e-312
FAM193B	-2.27559	1.1745375513535e-312
ATP2C2	-2.43753	3.96174860306774e-312
DES	-4.5211	6.98239979487894e-312
DPP4	4.2624	2.83478403546012e-310
MYO15B	-2.96102	3.0534123218384e-310
ABCA8	-3.10544	3.55894065999878e-310
RBM6	-2.01559	3.92784557524847e-310
MET	3.07561	1.62795576641608e-309
COL27A1	-2.42509	4.07799786555991e-309
NECTIN4	3.49748	6.4457728790938e-309
FGF17	-2.77862	1.74320245164145e-308
HSF4	-3.29934	1.76396206245558e-308
MAPK8IP3	-2.46482	3.71628e-308
HMGA2	2.81722	3.74092e-308
CAPN3	-2.9198	4.50237e-308
ADORA1	2.60139	5.78081e-308
GLT1D1	2.45559	8.26193e-308
TMEM86B	-2.2554	1.30882e-307
RAB3IL1	-2.13749	7.01302e-306
ACY1	-2.15754	7.87752e-306
GABRB2	3.91145	2.65685e-305
TSPOAP1	-2.29874	5.56533e-305
MRGPRF	-2.55759	7.85503e-305
IZUMO4	-2.2516	8.06559e-305
CLSTN2	-2.21665	1.0561e-304
ENGASE	-2.17016	1.27548e-304
ADHFE1	-2.00551	1.31065e-304
AGTR1	-2.94697	3.89746e-304
SLC26A6	-2.13437	7.52076e-304
PRR15	4.88792	3.57404e-303
SERPINA1	5.09473	5.8469e-303
SLC23A3	-2.06241	2.94264e-302
MAP3K12	-2.25997	2.23798e-301
CLCNKA	-3.76091	5.36051e-301
ADGRG3	-2.75482	5.70026e-301
PAPSS2	-2.41581	4.7973e-299
VEGFA	-2.88769	1.72207e-298
TFF1	-3.17327	3.66557e-298
PAK3	-2.43659	6.04822e-298
LPAR5	3.46509	2.77839e-297
DPT	-4.49951	5.55244e-297
CORO2A	2.06964	5.69649e-297
F10	-2.34846	6.63723e-297
GRK5	-2.04046	1.38218e-296
NPAS2	-2.34973	1.63463e-296
PHLDB1	-2.09671	2.20836e-296
TNXB	-2.55949	3.10137e-296
D2HGDH	-2.124	8.09054e-296
DNAAF1	-2.1098	9.00392e-296
SCEL	3.75025	1.87978e-295
FAM229A	-2.29452	1.93037e-295
NRCAM	2.43171	4.08542e-295
ZDHHC11B	-2.39543	5.91246e-295
CEACAM19	-2.35031	6.48531e-295
KLK2	-2.24361	1.21356e-294
TIMP4	-3.75651	3.07935e-294
CCDC84	-2.03272	3.13182e-294
MC1R	-2.33302	3.79839e-294
SYNE1	-2.19377	3.99215e-294
TFCP2L1	-3.65069	4.39863e-294
BGLAP	-2.38257	7.40084e-294
ARHGAP33	-2.52957	2.68973e-293
RNF207	-2.32144	1.20526e-292
GJB3	3.33792	1.76835e-292
LRP4	3.27427	2.02508e-292
EMC6	-2.08584	1.15829e-291
SMTN	-2.4455	1.13664e-290
IGSF10	-2.12012	2.57902e-290
LYNX1	2.62679	4.33743e-290
CLDN1	4.35811	1.48805e-289
ARHGEF28	-2.0294	1.07298e-288
CRIP1	-3.28023	5.59555e-288
SDC1	2.41404	1.23658e-287
SDC4	2.90722	1.98463e-286
PTCHD4	2.34411	7.37888e-286
LIFR	-2.6278	3.04685e-285
FADS3	-2.05117	3.67345e-284
TPGS1	-2.58059	2.3998e-283
AMY2B	-2.64209	5.17142e-283
LENG8	-2.58265	2.24621e-282
KLRK1	-2.75051	3.27671e-282
PREX2	-2.08688	3.30183e-282
SERPINA3	-4.41855	1.06344e-281
IGF1	-3.49027	1.48416e-281
CACNA1H	-2.23324	1.14757e-280
PLA2R1	-2.75676	5.12407e-280
CKS2	2.34055	6.04727e-280
VIPR1	-2.85932	7.25392e-280
LIMS2	-2.32585	8.47442e-280
LUC7L	-2.21727	1.32547e-279
LAMB3	4.3609	6.48676e-278
C1S	-3.65451	6.53425e-278
AKR1C2	-2.90283	8.14548e-278
SNRNP70	-2.00873	1.43218e-277
HIST1H4I	2.0503	1.74976e-277
GPR17	-2.37422	7.39843e-277
CPLX1	-2.28318	7.1873e-276
MYOC	-4.35046	1.12366e-275
CCL21	-5.8658	2.15328e-275
AGAP9	-2.50433	4.01188e-275
ZCCHC12	6.09741	5.11644e-274
ITGA2B	-2.07565	1.95855e-272
CD36	-3.13148	3.55894e-272
NPR1	-2.11867	1.23076e-269
SALL4	-2.32674	3.0452e-269
CCNL2	-2.41299	3.58944e-269
PKHD1L1	-4.07248	1.81824e-268
CLDN9	2.90663	1.77873e-267
GABRE	-2.90084	3.77555e-267
FBLN1	-3.55093	6.81521e-267
DEXI	2.17961	6.94632e-267
PSD3	2.03442	1.75695e-266
NGEF	3.30944	1.8354e-266
MST1	-2.3519	2.46217e-266
ADH1C	-2.04235	6.02582e-266
SPAG5	-2.01814	2.77146e-265
EBF2	-2.03088	3.26886e-265
PRELP	-3.47046	6.92375e-265
DCN	-3.81422	1.2546e-264
SLC22A31	4.15049	1.87064e-264
PTH1R	-2.00655	2.31983e-264
CCDC85A	-2.07413	8.23809e-264
KIFC2	-2.25347	1.3027e-263
TNFRSF10C	2.00008	1.54131e-263
MYH11	-3.39901	1.15694e-262
NUMBL	-2.03591	1.88989e-262
MFAP4	-3.8318	4.87358e-262
TBC1D2	2.04885	5.65984e-262
TUSC3	2.53877	7.95129e-262
SERPINF1	-2.97351	9.70944e-262
TFF2	-2.41418	2.06617e-261
IGFLR1	-2.09383	7.37249e-261
ETV4	2.69302	1.08093e-260
PRRX1	-2.44481	2.15868e-260
FBF1	-2.1137	3.56134e-259
TCF7L1	-2.24448	9.61426e-259
AGR2	3.66772	5.1705e-258
AMT	-2.36078	6.66025e-258
CYP26B1	-2.66219	2.79362e-257
FLT4	-2.33432	6.47957e-257
PERP	2.04068	7.87651e-256
SERPINA5	-2.17253	8.02492e-256
TSPAN8	-2.23256	1.01424e-255
CTSS	2.41636	2.00025e-255
TRO	-2.02773	1.81345e-253
SLC25A27	-2.46895	2.12911e-253
MDK	3.13859	2.3439e-253
ATG16L2	-2.05534	1.34145e-252
CRISPLD2	-2.80524	1.48167e-252
FGD2	-2.29326	1.78928e-252
IFITM2	-2.02713	3.22003e-252
GDF10	-3.05178	4.10818e-251
TNFRSF14	-2.05551	1.73863e-250
RERGL	-2.65876	5.14733e-250
GRIN2C	-3.14409	1.60181e-249
KLK10	4.37282	2.14018e-249
CENPJ	-2.23616	4.91591e-249
IGSF1	4.19052	7.40291e-249
EPHA3	-2.04759	1.30196e-248
C7	-4.03102	1.3071e-248
CYSLTR2	3.18323	5.27981e-248
SORBS1	-2.06579	1.35826e-247
EFEMP1	-2.61846	9.06101e-247
TREM2	2.85577	1.27471e-243
MGP	-2.20911	2.27298e-243
PGGHG	-3.40801	2.39632e-242
DUSP6	2.48656	5.92446e-241
IPCEF1	-2.66686	1.6936e-240
FAM162B	-2.04405	3.05041e-239
MAMDC4	-2.07158	4.54055e-239
TMOD1	-2.31426	4.99515e-239
C19orf71	-2.04295	5.91272e-239
SOD3	-2.69729	7.02333e-238
WFDC1	-2.02679	9.48919e-238
CP	-2.74018	1.16473e-237
S100A5	2.32299	3.97898e-237
GDPD3	-2.08714	3.20494e-236
PDZK1IP1	4.16632	3.26603e-236
GAS1	-2.67893	2.09637e-235
SYTL5	3.00355	2.43668e-235
ODAM	-2.28772	7.6556e-235
AKR1C3	-2.2459	3.83452e-234
TAC1	-2.87461	4.40805e-234
OSR2	-2.05185	4.83117e-234
TFF3	-4.88119	2.48481e-233
BTNL9	-2.74829	1.58809e-232
TNNT3	-2.13768	1.30938e-229
SLIT1	3.30607	1.65669e-229
TIAM1	2.30158	5.03609e-229
PRR36	2.07582	4.65335e-228
ZBTB16	-2.54569	3.8949e-227
MEOX2	-2.16422	4.39166e-227
ABI3BP	-2.40594	2.11326e-226
BRICD5	-2.02184	3.15576e-226
LMOD1	-2.32101	7.95388e-226
C11orf96	-2.97865	7.06828e-225
FABP5	-2.2723	8.87133e-225
PCOLCE2	-2.42545	6.31144e-224
RASD2	2.21533	4.45628e-223
ITGA2	2.3969	4.64846e-223
CD55	2.64371	4.81769e-222
TAGLN	-2.26993	5.05062e-222
RAP1GAP	-2.3228	7.92539e-222
STRA6	2.6082	3.61573e-221
KCNJ2	2.45092	1.2513e-220
COLEC12	-2.3385	1.63116e-220
GABBR2	2.67244	4.5463e-220
ACADL	-2.02095	7.82167e-220
CDH2	3.22782	2.37708e-217
MPPED2	-2.36831	4.37157e-217
ELANE	-2.04791	1.02593e-216
HPCAL4	2.5564	2.87247e-216
CDH16	-3.43975	4.59144e-216
FBLN2	-2.35826	5.77619e-216
DCSTAMP	4.91946	6.16485e-216
B3GNT3	3.86474	2.9772e-215
PLAC9	-2.1061	3.66383e-214
PRRT2	-2.24337	3.75256e-214
DIRAS3	2.56215	3.47421e-213
GDF15	3.35556	4.76423e-213
ELN	-2.38517	1.41322e-210
GLT8D2	-2.12519	1.18498e-209
GFPT2	-2.13483	2.58221e-209
C1QTNF1	-2.06155	2.10843e-208
PABPC1L	-2.08731	4.30333e-208
SYT12	3.31906	6.43082e-208
TMPRSS4	3.14152	8.28043e-208
SEZ6L2	2.59751	2.24898e-207
PLCD3	2.28747	1.3125e-206
ADAMTS1	-2.34368	2.44635e-205
TPM2	-2.04999	1.25404e-204
TACSTD2	4.31265	8.57257e-204
OMD	-2.61688	2.75978e-203
NAT8L	2.49854	1.8961e-202
CYP2S1	2.50775	2.8702e-202
FRMD3	2.26382	2.31494e-201
TMPRSS6	3.58991	3.15694e-200
AVPR1A	-2.02413	8.82262e-200
FHL5	-2.0652	1.91684e-199
PLA2G12B	2.15496	2.47522e-199
CNTFR	-3.05796	5.1854e-199
TBX2	-2.26742	2.25644e-198
LCN10	-2.87005	7.65755e-197
CA4	-3.15696	9.62368e-197
MT1M	-2.87404	1.14497e-196
DIO3	-2.26418	8.95867e-196
SSX1	2.3443	3.24376e-195
ARHGAP36	4.56414	3.40761e-194
THRSP	3.06393	5.79408e-194
PHLDA2	2.01561	2.44614e-193
CTXN1	2.319	4.70098e-193
FOXQ1	2.93585	1.34226e-192
PRODH	-2.19484	1.07276e-190
TMEM215	2.64172	1.63272e-190
CLDN5	-2.15789	3.19608e-190
TESC	2.51132	1.95365e-189
WSCD2	-2.86597	3.14395e-189
ADRA2A	-2.24106	7.27422e-189
KRT80	2.41315	1.66043e-188
DTX4	2.60267	1.66188e-186
COLEC11	-2.01299	1.73691e-186
FN1	3.99963	3.44287e-186
SCN4B	-2.10166	3.9789e-186
KIF12	-2.08719	8.1532e-186
KLK7	3.70006	1.14448e-185
LRRK2	2.55345	2.36413e-184
OGN	-2.75507	3.4968e-184
CORO6	-3.2228	9.22687e-183
MT1A	-3.09439	2.00076e-178
GOLGA8A	-2.34678	2.52895e-178
MISP	2.1632	3.70763e-178
NNMT	-2.58583	4.76101e-177
OCA2	-2.02053	7.35427e-177
CLCNKB	-2.06698	7.93037e-177
XKRX	2.03793	4.76954e-176
ANXA1	2.02485	6.99516e-176
PTGIS	-2.25652	8.27196e-176
CLDN2	2.23709	2.80524e-175
C15orf48	2.27737	8.89385e-175
OGDHL	-2.10761	2.24907e-173
CXCL17	2.94627	5.14197e-172
PI16	-2.9767	2.16632e-171
CAMK2N1	2.38821	2.20313e-170
GOLGA8B	-2.41569	6.32792e-170
FAM180B	-2.19047	9.14845e-168
S100A12	-2.04313	6.38848e-165
SLC43A3	-2.03283	1.32325e-164
ACP5	2.16741	8.5438e-164
SCG5	2.42292	1.82434e-163
TRPC5	2.21807	1.05376e-162
TDRD9	-2.09721	1.28532e-161
TENM1	2.08277	2.6755e-161
EBF4	-2.11575	2.80548e-161
COL23A1	-2.28673	1.02981e-160
CRABP2	2.84414	1.43937e-160
CLDN10	2.59151	1.4728e-160
EVA1A	2.03019	1.7562e-160
SEMA3D	-2.61211	2.57785e-160
IGFN1	-3.26906	4.75492e-160
MUC21	2.46655	3.08988e-159
CFH	-2.22367	7.98574e-159
IGFL2	2.22215	7.35184e-158
ZMAT4	-2.35728	7.67053e-157
PROS1	2.07886	2.21938e-156
SLC26A7	-2.73937	9.73301e-155
CRABP1	-3.31144	5.36842e-154
HBA1	-3.04605	1.5296e-152
ST6GALNAC5	2.19089	9.93324e-152
SLC34A2	4.2574	8.69625e-148
MYL2	-2.15092	1.52797e-147
PKNOX2	-2.03747	2.97654e-147
SFN	2.80771	3.16201e-146
HSPB7	-2.1124	2.21352e-144
TMEM119	-2.09008	7.02899e-144
KCNN4	2.71809	9.79425e-144
PLA2G2A	-3.63992	1.79122e-143
HLA-DQB2	2.57731	1.52739e-142
HGD	-2.30272	6.24756e-142
TNFRSF12A	2.2797	9.94621e-142
ACTA1	-2.26918	3.93969e-141
CCL17	2.40293	3.12954e-140
TCEAL2	-2.39526	5.55659e-139
TPO	-3.5524	1.39185e-136
MFAP5	-2.26808	1.05788e-133
NMU	2.98751	9.61203e-133
RARRES1	-2.28385	1.09048e-130
SLC27A6	3.03756	1.04364e-129
GALNT15	-2.12744	3.27028e-129
ADAMTS4	-2.14955	2.29846e-128
NELL2	2.50715	7.35118e-128
APOC1	2.503	1.80681e-126
MMP9	2.45082	2.35379e-125
CKM	-2.07053	5.46294e-124
LAMP5	2.34916	9.99142e-124
SLC5A8	-2.30582	5.70219e-123
SPOCK2	2.09135	2.37515e-121
CCL18	2.83466	9.24637e-120
ALOX15B	2.3812	8.63605e-119
CST2	2.11999	8.45162e-118
PCSK1N	2.54368	1.69544e-117
GAP43	2.05318	1.81442e-115
LCN2	2.77281	1.93191e-115
ESM1	2.03113	1.25561e-114
CHIT1	2.03363	6.13134e-112
KLK11	2.43616	9.11901e-109
DUSP5	2.04425	1.60491e-108
HBB	-2.96855	4.6044e-108
CEACAM6	2.01851	1.05659e-106
KRT19	2.16264	2.4273e-106
MMP7	2.17423	5.6303e-106
NR4A1	-2.27335	2.28868e-104
CA12	2.06379	2.43093e-104
MT1F	-2.11417	2.14599e-102
LYZ	2.25019	6.37493e-97
CST6	2.50819	1.1579e-92
HBD	-2.67916	4.44867e-91
HBA2	-2.6503	1.53512e-90
MT1H	-2.71974	9.12732e-87
HLA-DQA2	2.23437	4.19705e-85
EDN3	-2.16877	3.44681e-82
SLPI	2.14469	2.61889e-81
COL9A3	-2.31139	3.86315e-76
CHI3L1	2.75509	1.1432e-75
DIO1	-2.43378	2.75993e-68
MT1G	-2.54573	1.15286e-67
KDM5D	-2.73712	1.7637e-67
SFRP2	-2.2165	4.56768e-58
DDX3Y	-2.51637	1.52858e-54
FOSB	2.16571	7.08143e-46
RPS4Y1	-2.89424	1.845e-39
CALCA	-2.01148	5.03504e-32
SFTPB	2.07258	7.22223e-32

## Sheet: DEGs about DFS
Genes	HR	Low 95%CI	High 95%CI	cox p
BUB1	3.51538	2.1228	5.82153	1.04e-06
CDC25C	3.57107	2.11787	6.02142	1.8e-06
SPC24	4.09163	2.27728	7.3515	2.44e-06
SKA3	4.90344	2.52877	9.50809	2.53e-06
ESCO2	10.6853	3.92831	29.0648	3.49e-06
EZH2	3.67661	2.10252	6.42916	4.97e-06
RRM2	2.43219	1.65578	3.57269	5.89e-06
C2orf48	2.43219	1.65578	3.57269	5.89e-06
EXO1	6.92772	2.99129	16.0444	6.27e-06
CKAP2L	4.08107	2.21128	7.53189	6.85e-06
SKA1	3.96552	2.17574	7.22757	6.85e-06
NEIL3	4.16924	2.23291	7.78469	7.42e-06
CENPE	4.33562	2.28206	8.2371	7.47e-06
NUF2	3.51425	2.02684	6.09318	7.61e-06
POLQ	10.6805	3.75661	30.3659	8.89e-06
MELK	3.50382	2.01441	6.09445	9.01e-06
TOP2A	2.25829	1.57225	3.24367	1.04e-05
TRIP13	5.10675	2.46625	10.5743	1.13e-05
NCAPH	3.14937	1.8871	5.25597	1.13e-05
NCAPG	2.98001	1.82971	4.85349	1.15e-05
MKI67	2.43536	1.63171	3.63482	1.32e-05
ASPM	3.75646	2.07047	6.81533	1.33e-05
KIF14	5.74147	2.61267	12.6172	1.36e-05
KIF4A	3.53249	1.99925	6.24158	1.39e-05
TPX2	2.32136	1.58643	3.39677	1.45e-05
KIF18B	3.27796	1.91047	5.62429	1.63e-05
IQGAP3	3.3405	1.92682	5.79138	1.74e-05
CCNA2	2.53763	1.65087	3.90071	2.18e-05
CENPF	2.43735	1.61451	3.67955	2.24e-05
GPRIN1	3.05806	1.81396	5.15543	2.73e-05
FOXM1	2.90429	1.76049	4.79122	2.99e-05
MACROD1	0.333205	0.198282	0.559938	3.33e-05
DIAPH3	7.63918	2.91124	20.0454	3.61e-05
CEP55	2.76668	1.70252	4.49597	3.99e-05
MYO3A	5.19567	2.36597	11.4097	4.03e-05
KIF20A	2.24884	1.52708	3.31175	4.07e-05
SGO1	5.04926	2.32648	10.9586	4.21e-05
KIFC1	2.54581	1.62525	3.98778	4.49e-05
CDC45	3.62946	1.95097	6.75203	4.7e-05
DLG3-AS1	0.214261	0.101581	0.451933	5.22e-05
TTK	3.81311	1.99278	7.29622	5.29e-05
STRIP2	4.334	2.12227	8.85069	5.68e-05
EME1	7.94985	2.89338	21.8431	5.82e-05
DLGAP5	2.60679	1.63382	4.15916	5.83e-05
KIF11	3.18726	1.80887	5.61601	6.05e-05
HJURP	2.75997	1.66617	4.57184	8.06e-05
MTFR2	5.32947	2.31915	12.2473	8.1e-05
FANCI	4.8191	2.20307	10.5415	8.22e-05
UBE2C	2.01855	1.42303	2.86329	8.22e-05
ANLN	2.8336	1.68519	4.76464	8.56e-05
SPINT1-AS1	0.385575	0.239438	0.620907	8.84e-05
CCNB2	2.41091	1.55011	3.74972	9.42e-05
PRC1	3.22553	1.77484	5.86196	0.00012191
NUSAP1	2.39492	1.53312	3.74115	0.000124241
AURKB	2.1246	1.44518	3.12342	0.000126653
DEPDC1	3.88588	1.92757	7.83375	0.000147882
ZWINT	3.20562	1.75453	5.85682	0.000151727
E2F7	5.40066	2.24519	12.9909	0.000165893
SNHG19	0.537009	0.388524	0.742242	0.000166529
APOBEC3B	2.07382	1.41648	3.03621	0.000176792
CENPU	2.91179	1.66488	5.09257	0.000178813
NEK2	2.40313	1.51832	3.80355	0.000182175
PBK	2.18124	1.44385	3.29522	0.000211485
ERCC6L	9.57456	2.87092	31.9313	0.000236826
CDC20	2.02254	1.38835	2.94642	0.000243278
MICOS10	0.279641	0.141256	0.553598	0.000255183
GTSE1	2.76688	1.60257	4.77711	0.000259663
ESPL1	3.75999	1.84728	7.65313	0.000259739
C17orf53	6.39356	2.35344	17.3693	0.000274293
ASF1B	2.63147	1.54817	4.47279	0.000350407
TK1	2.54679	1.52327	4.25804	0.000364063
HIPK4	0.0275139	0.00381045	0.198668	0.000367753
ARHGAP11A	3.27237	1.70411	6.28387	0.000369194
TICRR	9.73139	2.75198	34.4116	0.000414193
ARL2	0.217841	0.0934575	0.507766	0.000416151
KNL1	4.71828	1.99181	11.1769	0.000421984
C15orf61	0.253842	0.118056	0.545806	0.000447868
PARD6A	0.319204	0.168552	0.60451	0.000456932
BRCA2	7.7241	2.45907	24.2619	0.000463917
LMNB1	2.43712	1.47821	4.01808	0.000479368
FOXD2-AS1	4.02388	1.83873	8.80588	0.00049355
CAVIN2	0.645784	0.504064	0.827348	0.000541636
HMMR	2.46598	1.47838	4.11331	0.000545032
LOC101928069	0.267953	0.126868	0.565931	0.000555795
TMED3	0.404918	0.242019	0.677462	0.000575539
CENPK	3.76092	1.76738	8.00311	0.000585949
VSIR	0.345539	0.188032	0.634985	0.000619806
CDCA5	2.65202	1.51708	4.63601	0.000620424
ZNF670-ZNF695	10178.8	51.1947	2.02381e+06	0.000632078
CENPI	6.41171	2.19991	18.6871	0.00066278
CDCA8	2.43486	1.45687	4.06936	0.000683899
PARPBP	5.18303	2.00089	13.4259	0.000703464
PLK4	5.63537	2.072	15.327	0.00070652
CDCA2	3.14061	1.61627	6.10256	0.000734021
CLCNKB	0.486914	0.320641	0.73941	0.000734536
KNTC1	5.05595	1.97291	12.9568	0.000737619
RACGAP1	2.94251	1.57017	5.51429	0.00075738
RAD54L	4.27545	1.8336	9.96919	0.000769482
NLRP11	16.302	3.19799	83.1003	0.000782594
SPC25	2.60491	1.48975	4.55484	0.000784834
B4GAT1	0.387962	0.222836	0.675447	0.000816989
RNASET2	0.251177	0.111408	0.566296	0.000865674
MND1	3.22156	1.61617	6.42163	0.000887466
DTNB	0.30872	0.153772	0.619801	0.000949167
ZNF503-AS2	0.294928	0.142112	0.612072	0.0010463
KIF23	2.84869	1.52314	5.32785	0.00104847
RAD51AP1	3.41342	1.63026	7.14694	0.00112895
STIL	5.46561	1.96265	15.2207	0.00115263
BRIP1	4.56237	1.82289	11.4188	0.00118405
LOC101928303	0.535453	0.367072	0.781074	0.00118431
SLC25A6	0.37844	0.210255	0.681158	0.00119368
SAMD13	0.410023	0.23867	0.704401	0.00124168
KIF15	3.64184	1.66153	7.9824	0.00124625
ABCC6P1	2.43842	1.4191	4.18992	0.00124982
CHAF1B	5.03413	1.88589	13.438	0.00125375
UBAC2-AS1	0.235527	0.0975982	0.568381	0.0012959
TFR2	6.64282	2.09552	21.0579	0.00129659
WIPF3	0.467307	0.293846	0.743165	0.00130895
RBPMS2	0.458566	0.284768	0.738436	0.00133954
SMIM10L2B	0.32382	0.162496	0.645304	0.00135037
GLIPR1L2	0.301096	0.144418	0.627756	0.00136465
SLC25A11	0.337793	0.172942	0.659782	0.00148604
CCDC152	0.182701	0.0638905	0.522449	0.00151888
RGN	0.527977	0.355674	0.783748	0.0015301
LINC00882	0.131491	0.0374722	0.461409	0.00153713
PRR11	2.80374	1.48004	5.31132	0.00156295
IGFBP2	0.509074	0.3348	0.774061	0.00158976
FANCD2	5.24568	1.86712	14.7378	0.00166285
PPM1J	0.448068	0.271282	0.740059	0.00171408
MCM10	4.18612	1.70792	10.2602	0.00174687
UBE2T	2.80644	1.4681	5.36481	0.00179975
FAM162A	0.337548	0.170525	0.668164	0.00182478
MED9	0.28443	0.128898	0.627632	0.0018491
GADD45G	0.495818	0.318285	0.772376	0.00192208
SSTR1	0.0438064	0.00606072	0.316629	0.00193828
ENO1-AS1	0.380353	0.205915	0.702564	0.00201842
FDX1	0.372564	0.199042	0.69736	0.00202247
HDHD5-AS1	0.371846	0.198291	0.697306	0.00204351
GPR143	0.36506	0.192169	0.693498	0.0020847
XRCC2	4.62207	1.73177	12.3363	0.00224066
SHCBP1	1.84889	1.2464	2.74261	0.0022526
DGCR6L	0.361486	0.188027	0.694963	0.00227984
DNAJC4	0.250399	0.102393	0.61234	0.00240564
LCN8	0.311543	0.146388	0.663028	0.00247522
E2F2	2.86385	1.4483	5.66294	0.00248834
PGM5	0.419826	0.23916	0.736972	0.00250264
CYB5D2	0.44002	0.258395	0.749309	0.00250645
UHRF1	2.46846	1.37356	4.43614	0.00251754
PTDSS2	0.323875	0.155739	0.673532	0.00254512
DTL	2.30591	1.33819	3.97347	0.00261915
PGM5-AS1	0.0621888	0.0101215	0.382101	0.00271237
TXNDC12-AS1	8.37395	2.08506	33.6311	0.00273706
DAPL1	0.680942	0.529282	0.876058	0.0027961
SLC14A1	0.420569	0.238292	0.742276	0.00280655
FAM111B	1.77587	1.21679	2.59181	0.00290897
UQCC3	0.354656	0.179067	0.702425	0.00294916
PMF1-BGLAP	0.389506	0.208878	0.726335	0.00302022
SYNGR1	0.496136	0.312154	0.788556	0.00302878
LOC105378753	0.444192	0.259701	0.759746	0.00304313
UBAC1	0.324747	0.154279	0.683571	0.00305888
PGBD5	1.86049	1.23313	2.80701	0.00309022
LINC01315	0.645715	0.483079	0.863105	0.00313345
LOC101929384	0.360118	0.182837	0.70929	0.00314528
KIF12	0.625191	0.457743	0.853894	0.00314722
COX8A	0.412385	0.229062	0.742425	0.0031492
IMP3	0.356372	0.179644	0.706957	0.00315503
MYBL2	1.58566	1.16686	2.15476	0.00321746
LOC101929089	0.236422	0.0905665	0.617176	0.00322191
CRYBB2	0.267041	0.110883	0.643116	0.00323648
GEMIN8	0.388054	0.206585	0.728928	0.00325106
SLC28A3	1.80605	1.21789	2.67827	0.00327714
LINC00310	0.400404	0.217329	0.737697	0.00332741
HEBP1	0.448751	0.262601	0.766857	0.0033793
PLK1	2.08925	1.27598	3.42088	0.00340385
BLM	3.78151	1.55057	9.22233	0.00345268
LOC105375666	0.440262	0.254	0.763111	0.00346318
LOC645967	0.258653	0.104404	0.640794	0.00348412
DNAJC27-AS1	0.29539	0.130207	0.670128	0.00352632
SMIM2-AS1	0.331252	0.157562	0.696411	0.0035646
INA	2.30301	1.31281	4.04009	0.00362501
BUB1B	2.40282	1.32901	4.34425	0.00371607
SPACA9	0.42019	0.233614	0.755774	0.00379329
E2F8	2.98638	1.42377	6.26395	0.00379407
ORC6	3.6977	1.52547	8.96312	0.0037942
ABHD8	0.348569	0.170666	0.711921	0.00382153
NMNAT3	0.39231	0.208009	0.739908	0.00384632
HDAC4-AS1	0.444677	0.256587	0.770643	0.0038698
POLE2	3.8828	1.5452	9.7568	0.00390679
AURKA	2.33997	1.31261	4.17145	0.00394972
LSM10	0.344756	0.167086	0.711347	0.00395679
AIP	0.342834	0.165515	0.710116	0.00395956
BOLA1	0.461437	0.272579	0.781146	0.00398212
CENPM	2.17848	1.28217	3.70136	0.0039892
SELENOM	0.617674	0.444838	0.857663	0.0040177
PPP1R3F	0.428144	0.240189	0.763179	0.004023
POR	0.452485	0.263453	0.777152	0.0040588
PAXX	0.465802	0.276577	0.784489	0.00407119
TCF19	2.64375	1.35922	5.14224	0.00418161
LOC105376671	0.174157	0.0526215	0.576394	0.00420665
LOC100288637	5.136	1.6739	15.7587	0.00422876
LOC105373805	2.6652	1.35951	5.22491	0.00431487
SCARF2	0.503405	0.313735	0.80774	0.00444126
ZBED5-AS1	0.414857	0.226014	0.761486	0.00452116
GTPBP6	0.41924	0.230043	0.76404	0.00452744
LOC101928837	0.550595	0.36464	0.831381	0.0045359
